# Supplementary material for: Stability of histone post-translational modifications in samples derived from liver tissue and primary hepatic cells
Source: PLoS One. 2018 Sep 7;13(9):e0203351. doi: 10.1371/journal.pone.0203351 (PMC6128477; doi:10.1371/journal.pone.0203351)
Supplement: S1 Table — The three spreadsheets within this file provide the histone modifications monitored during the experiments reported in this manuscript. The designation “H3.1/3.2” in this and in S2–S5 Tables reflect the fact that this peptide is present in both histones, so our analysis cannot differentiate between the two. (XLSX) [file pone.0203351.s001.xlsx]

## Sheet: Liver-Hepatocyte Comparisons
Histone	Peptide	Site	Modifications
H1.4	KSAGAAKR	K20	Un
			Me1
			Me2
			Me3
			Ac
H2A	GFKQGGKAR	K5	Un
			Ac
	GFKQGGKAR	K9	Un
			Ac
	KGNYAER	K36	Un
			Ac
H3	TKQTAR	K4 (not R2)	Un
			Me1
			Me2
			Me3
			Ac
	TKQTAR	Q5	Un
			Me1
	KSTGGKAPR	K9	Un
			Me1
			Me2
			Me3
			Ac
	KSTGGKAPR	K14	Un
			Ac
	KQLATKAAR	K18	Un
			Me1
			Ac
	KQLATKAAR	Q19	Un
			Me1
	KQLATKAAR	K23	Un
			Me1
			Ac
	YRPGTVALR and YRPGTVALREIR	R42	Un
			Me2
	YRPGTVALREIR	R49	Un
			Me2
	YQKSTELLIR	K56	Un
			Me1
			Ac
	EIAQDFKTDLR	K79	Un
			Me1
			Me2
			Me3
			Ac
	VTIMPKDIQLAR	K122	Un
			Ac
H3.1/3.2	KSAPATGGVKKPHR	K27	Un
			Me1
			Me2
			Me3
			Ac
	KSAPATGGVKKPHR	K36	Un
			Me1
			Me2
			Me3
			Ac
H3.3	KSAPSTGGVKKPHR	K27	Un
			Me1
			Me2
			Me3
			Ac
	KSAPSTGGVKKPHR	K36	Un
			Me1
			Me2
			Me3
			Ac
H4	GKGGKGLGKGGAKR	K5	Un
			Ac
	GKGGKGLGKGGAKR	K8	Un
			Ac
	GKGGKGLGKGGAKR	K12	Un
			Ac
	GKGGKGLGKGGAKR	K16	Un
			Ac

## Sheet: Ad Hep, Fresh and Cultured
Histone	Peptide	Site	Modifications
H1.4	KSAGAAKR	K20	Un
			Me1
			Me2
			Me3
			Ac
H2A	GFKQGGKAR	K5	Un
			Ac
	GFKQGGKAR	K9	Un
			Ac
	KGNYAER	K36	Un
			Ac
H3	TKQTAR	K4	Un
			Me1
			Me2
			Me3
			Ac
	TKQTAR	Q5	Un
			Me1
	KSTGGKAPR	K9	Un
			Me1
			Me2
			Me3
			Ac
	KSTGGKAPR	K14	Un
			Ac
	KQLATKAAR	K18	Un
			Me1
			Ac
	KQLATKAAR	Q19	Un
			Me1
	KQLATKAAR	K23	Un
			Me1
			Ac
	YRPGTVALR and YRPGTVALREIR	R42	Un
			Me2
	YRPGTVALREIR	R49	Un
			Me2
	YQKSTELLIR	K56	Un
			Me1
			Ac
	EIAQDFKTDLR	K79	Un
			Me1
			Me2
			Me3
			Ac
	VTIMPKDIQLAR	K122	Un
			Ac
H3.1/3.2	KSAPATGGVKKPHR	K27	Un
			Me1
			Me2
			Me3
			Ac
	KSAPATGGVKKPHR	K36	Un
			Me1
			Me2
			Me3
			Ac
H3.3	KSAPSTGGVKKPHR	K27	Un
			Me1
			Me2
			Me3
			Ac
	KSAPSTGGVKKPHR	K36	Un
			Me1
			Me2
			Me3
			Ac
H4	GKGGKGLGKGGAKR	K5	Un
			Ac
	GKGGKGLGKGGAKR	K8	Un
			Ac
	GKGGKGLGKGGAKR	K12	Un
			Ac
	GKGGKGLGKGGAKR	K16	Un
			Ac
