# Supplementary material for: Stability of histone post-translational modifications in samples derived from liver tissue and primary hepatic cells
Source: PLoS One. 2018 Sep 7;13(9):e0203351. doi: 10.1371/journal.pone.0203351 (PMC6128477; doi:10.1371/journal.pone.0203351)
Supplement: S2 Table — The individual spreadsheets contained within this file include peak areas generated in all of the analyses reported in this manuscript. (XLSX) [file pone.0203351.s002.xlsx]

## Sheet: Adult Liver
	Peak Area
Peptide Note	Biol Rep 1	Biol Rep 2	Biol Rep 3
H1.4: K25Un	839157	931120	1023834
H1.4: K25Me1	72892	108339	19766
H1.4: K25Me2	14962	15220	18963
H1.4: K25Me3	8393	6221	1474
H2A: K5Un K9Un	556079936	517619584	568447488
H2A: K5Un K9Ac	5301122	4907869	4808672
H2A: K5Ac K9Un	37305100	35699676	37701568
H2A: K5Ac K9Ac	1129590	1158869	1175779
H2A: K36Un	417394752	446416704	444304800
H2A: K36Ac	2737	9152	39676
H2A1: K13Un K15Un	245704864	258614512	265877840
H2A1: K13Ac K15Un	467170	452207	406481
H2A3: K13Un K15Un	970982080	1031340032	983084416
H2A3 : K13Ac K15Un	271556	1036050	859581
H3R2Un: K4Un Q5Un	268765824	289649696	279666784
H3R2Un: K4Un Q5Me1	14295686	13448985	13006928
H3R2Un: K4Me1 Q5Un	28734682	28961222	30730288
H3R2Un: K4Me2 Q5Un	1633854	1711268	1691212
H3R2Un: K4Me3 Q5Un	611454	589553	608290
H3R2Un: K4Ac Q5Un	449592	467046	530294
H3: K9Un K14Un	222743152	231752320	212955920
H3: K9Un K14Ac	133864248	133853848	134901312
H3: K9Me1 K14Un	126459464	132556168	138107312
H3: K9Me1 K14Ac	100162672	101677640	101887808
H3: K9Me2 K14Un	90777120	91243544	87498776
H3: K9Me2 K14Ac	75893920	73260720	68547496
H3: K9Me3 K14Un	11585544	11612616	11236713
H3: K9Me3 K14Ac	3085607	3010652	2975321
H3: K9Ac K14Un	7266405	7193443	7399541
H3: K9Ac K14Ac	9711123	8508483	9662416
H3: R42Un R49Un	234590480	241665312	240501824
H3: R42Un R49Me2	50250	123102	30108
H3: R42Me2 R49Un	191037	162657	110402
H3: R49Un cleaved right	19808628	21053846	22695054
H3: K56Un	196016160	196504928	215369280
H3: K56Me1	75484	62002	55858
H3: K56Ac	1124	936	2045
H3 (64-68): K64Un	669494144	727286144	701500416
H3: K79Un	241289344	257613024	260827360
H3: K79Me1	90628592	98419200	102325312
H3: K79Me2	73383584	76768616	80365976
H3: K79Me3	96766	139882	122336
H3: K79Ac	130049	185589	159451
H3: K122Un	113160744	124153288	131724656
H3: K122Ac	92751	102593	113511
H3.1/3.2: K27Un K36Un	564434	554300	566416
H3.1/3.2: K27Un K36Me1	61542	89167	100990
H3.1/3.2: K27Un K36Me2	1482967	1550180	1510042
H3.1/3.2: K27Un K36Me3	3235092	3666036	3647665
H3.1/3.2: K27Me1 K36Un	1514837	1420744	1411695
H3.1/3.2: K27Me1 K36Me1	266129	343455	367431
H3.1/3.2: K27Me1 K36Me2	10282986	11926372	11824489
H3.1/3.2: K27Me1 K36Me3	6424411	7431622	7145931
H3.1/3.2: K27Me2 K36Un	45972800	45376684	46172240
H3.1/3.2: K27Me2 K36Me1	42604252	47672176	44603560
H3.1/3.2: K27Me2 K36Me2	7614561	7623406	6932716
H3.1/3.2: K27Me2 K36Me3	1986147	1998686	1881888
H3.1/3.2: K27Me3 K36Un	25088958	25881128	26602292
H3.1/3.2: K27Me3 K36Me1	27562478	31886638	30617084
H3.1/3.2: K27Me3 K36Me2	1660776	1794518	1701518
H3.1/3.2: K27Me3 K36Me3	198894	219902	197911
H3.1/3.2: K27Ac K36Un	4174	13413	21676
H3.1/3.2: K27Ac K36Me1	2805	12908	13037
H3.1/3.2: K27Ac K36Me2	507096	645573	640893
H3.1/3.2: K27Ac K36Ac	18265	143	14654
H3.3: K27Un K36Un	231164	224223	249771
H3.3: K27Un K36Me1	231543	200929	191599
H3.3: K27Un K36Me2	9475106	11060148	10748275
H3.3: K27Un K36Me3	9360879	10117894	11516712
H3.3: K27Un K36Ac	10614	1272	1983
H3.3: K27Me1 K36Un	193700	149828	117206
H3.3: K27Me1 K36Me1	244332	158406	202069
H3.3: K27Me1 K36Me2	20245198	22428628	22429832
H3.3: K27Me1 K36Me3	13162884	14920706	16396223
H3.3: K27Me1 K36Ac	212261	292631	248229
H3.3: K27Me2 K36Un	10572670	10106840	11957470
H3.3: K27Me2 K36Me1	19294756	19136876	20600120
H3.3: K27Me2 K36Me2	4682706	4479957	4374319
H3.3: K27Me2 K36Me3	1643650	1715626	1787649
H3.3: K27Me3 K36Un	4423988	4440719	4520466
H3.3: K27Me3 K36Me1	6007103	6050599	6462534
H3.3: K27Me3 K36Me2	704695	771627	845726
H3.3: K27Ac K36Un	50724	104389	94394
H3.3: K27Ac K36Me1	37719	22103	49700
H3.3: K27Ac K36Me2	1323814	1393637	1335925
H4: K5Un K8Un K12Un K16Un	118946320	125938072	137222048	0
H4: K5Un K8Un K12Un K16Ac	130691656	151704784	144554288	4
H4: K5Un K8Un K12Ac K16Ac	8173803	8543216	9532239	4
H4: K5Un K8Ac K12Un K16Ac	24557798	24443010	27507228	4
H4: K5Un K8Ac K12Ac K16Ac	5911041	6381555	6285142	4
H4: K5Ac K8Un K12Un K16Un	10900150	11515934	11260988	0
H4: K5Ac K8Ac K12Un K16Un	2347833	2400220	2701840	0
H4: K5Ac K8Ac K12Ac K16Un	1560819	1635407	1644458	0
H4: K5Ac K8Ac K12Ac K16Ac	1940472	1863078	2015180	4
H4: K20Un	497306	567104	571335
H4: K20Me1	25534172	30091782	27745312
H4: K20Me2	287507648	273653696	296081152
H4: K20Me3	37796144	37403924	36912108
H4: K20Ac	75480	88752	98515

## Sheet: Isolated Adult Hep
Biological	Histone, Site(s), and		Peak Area
Replicate	Modification(s)	Tech Rep 1	Tech Rep 2	Tech Rep 3
1	H1.4: K25Un	1057762	851114	615823
2	H1.4: K25Un	641702	719874	673456
3	H1.4: K25Un	636420	589561	520354
1	H1.4: K25Me1	6927	4709	862
2	H1.4: K25Me1	34949	28635	33926
3	H1.4: K25Me1	41665	44676	50690
1	H1.4: K25Me3	5834	5929	2354
2	H1.4: K25Me3	10796	508	7617
3	H1.4: K25Me3	58996	70958	60096
1	H2A: K5Un K9Un	46306876	47849580	40165080
2	H2A: K5Un K9Un	44433384	41500132	44126468
3	H2A: K5Un K9Un	62095260	65331024	63335112
1	H2A: K5Un K9Ac	434894	435392	341041
2	H2A: K5Un K9Ac	365068	369000	375425
3	H2A: K5Un K9Ac	590107	589284	547621
1	H2A: K5Ac K9Un	1657100	1421526	1024576
2	H2A: K5Ac K9Un	17562066	16540500	16252177
3	H2A: K5Ac K9Un	8632206	8892780	8634915
1	H2A: K5Ac K9Ac	25141	26566	12149
2	H2A: K5Ac K9Ac	88985	55796	47421
3	H2A: K5Ac K9Ac	80097	96126	70837
1	H2A: K36Un	28052704	28524180	22071642
2	H2A: K36Un	30501438	28378768	26968330
3	H2A: K36Un	17087560	17098984	16928926
1	H2A: K36Ac	14013	15841	18637
2	H2A: K36Ac	20822	49502	45630
3	H2A: K36Ac	63798	42462	38172
1	H2A1: K13Un K15Un	16007106	16471462	15784712
1	H2A1: K13Un K15Un	13212274	13402436	13183868
2	H2A1: K13Un K15Un	20266030	20374974	19053742
2	H2A1: K13Ac K15Ub	3580	11597	26890
3	H2A1: K13Ac K15Ub	3068308	3000095	2669781
3	H2A1: K13Ac K15Ub	125530	186537	182653
1	H2A1: K13Ac K15Ub	3208327	3074193	3088468
2	H2A1: K13Ac K15Ub	225519	275142	283868
3	H2A1: K13Ac K15Ub	4809329	4529462	4919011
1	H2A3: K13Un K15Un	59019640	58125928	51936788
2	H2A3: K13Un K15Un	47481440	45672040	44315552
3	H2A3: K13Un K15Un	92204504	90074368	90746576
1	H2A3: K13Ac K15Un	54317	29479	972
2	H2A3: K13Ac K15Un	176551	167658	172455
3	H2A3: K13Ac K15Un	63118	68103	97666
1	H3: K4Un Q5Un	13303144	10898416	10349557
2	H3: K4Un Q5Un	20138322	19100570	19679188
3	H3: K4Un Q5Un	20138322	19100570	19679188
1	H3: K4Un Q5Me1	187287	160877	156727
2	H3: K4Un Q5Me1	323179	229099	304743
3	H3: K4Un Q5Me1	302858	272369	295845
1	H3: K4Me1 Q5Un	408888	411101	348590
1	H3: K4Me1 Q5Un	799872	689690	723706
2	H3: K4Me1 Q5Un	812316	869220	768157
2	H3: K4Me2 Q5Un	158513	155788	95662
3	H3: K4Me2 Q5Un	436722	334334	356571
3	H3: K4Me2 Q5Un	183089	179518	96168
1	H3: K4Me3 Q5Un	34070	12797	14205
2	H3: K4Me3 Q5Un	55028	29066	23297
3	H3: K4Me3 Q5Un	28375	37763	21721
1	H3: K4Ac Q5Un	302656	371433	260615
2	H3: K4Ac Q5Un	256062	222950	223698
3	H3: K4Ac Q5Un	310107	240193	255548
1	H3: K4allysine Q5Un	2121242	1965592	1051032
2	H3: K4allysine Q5Un	788564	593575	601886
3	H3: K4allysine Q5Un	532367	586953	503429
1	H3: K9Un K14Un	11384952	10508099	8657045
2	H3: K9Un K14Un	7716312	7940168	7620036
3	H3: K9Un K14Un	15657545	15394248	14836039
1	H3: K9Me1 K14Un	5719463	5492935	5774819
2	H3: K9Me1 K14Un	4303973	4223594	4118388
3	H3: K9Me1 K14Un	9786889	9159157	8053767
1	H3: K9Me1 K14Ac	4758977	4358785	4020884
2	H3: K9Me1 K14Ac	4876225	4624890	4432778
3	H3: K9Me1 K14Ac	7437295	7430027	7194555
1	H3: K9Me2 K14Un	8781569	7721726	4873781
2	H3: K9Me2 K14Un	4609150	3530414	3589028
3	H3: K9Me2 K14Un	5911545	6166420	4859428
1	H3: K9Me2 K14Ac	9219802	8516278	5036540
2	H3: K9Me2 K14Ac	5542742	4739152	4713974
3	H3: K9Me2 K14Ac	5386274	5595183	3900717
1	H3: K9Me3 K14Un	1007484	1003963	474445
2	H3: K9Me3 K14Un	424370	431412	365763
3	H3: K9Me3 K14Un	557600	581257	404435
1	H3: K9Me3 K14Ac	369139	310046	183741
2	H3: K9Me3 K14Ac	204053	144683	161500
3	H3: K9Me3 K14Ac	161988	189362	127455
1	H3: K9Un K14Ac	5622014	5167197	4693566
2	H3: K9Un K14Ac	5396859	6067243	6022418
3	H3: K9Un K14Ac	7704810	7733975	8073413
1	H3: K9Ac K14Un	139700	119442	135496
2	H3: K9Ac K14Un	200309	288749	222064
3	H3: K9Ac K14Un	302726	398887	363763
1	H3: K9Ac K14Ac	308618	275392	304293
2	H3: K9Ac K14Ac	661706	572461	712366
3	H3: K9Ac K14Ac	679609	715437	699811
1	H3: K18Ac Q19Un K23Ac	249679	240078	220573
2	H3: K18Ac Q19Un K23Ac	225684	269889	262483
3	H3: K18Ac Q19Un K23Ac	397997	522535	432202
1	H3: K18Ac Q19Un K23Un	725543	493353	512283
2	H3: K18Ac Q19Un K23Un	540562	497772	510287
3	H3: K18Ac Q19Un K23Un	1121206	1201113	1123672
1	H3: K18Me1 Q19Un K23Un	116998	106682	93640
2	H3: K18Me1 Q19Un K23Un	125441	101286	117869
3	H3: K18Me1 Q19Un K23Un	341501	398300	372048
1	H3: K18Un Q19Me1 K23Un	2465584	2264745	2235727
2	H3: K18Un Q19Me1 K23Un	2029723	1809461	1837131
3	H3: K18Un Q19Me1 K23Un	4513150	4562197	4226432
1	H3: K18Un Q19Un K23Ac	4123131	3469046	3287812
2	H3: K18Un Q19Un K23Ac	3329005	3429536	3334430
3	H3: K18Un Q19Un K23Ac	6164242	6141357	6413952
1	H3: K18Un Q19Un K23Me1	631022	538984	465784
2	H3: K18Un Q19Un K23Me1	401691	349366	452743
3	H3: K18Un Q19Un K23Me1	945192	1041302	838401
1	H3: K18Un Q19Un K23Un	16716152	14132540	12552220
2	H3: K18Un Q19Un K23Un	11217957	13471468	12108952
3	H3: K18Un Q19Un K23Un	27145000	28342276	26884502
1	H3: R42Un R49Un	14848479	14484870	6547407
2	H3: R42Un R49Un	7183483	7758560	6040689
3	H3: R42Un R49Un	6067249	5089062	5036761
1	H3: R42Un R49Me2	129444	79975	69169
2	H3: R42Un R49Me2	210433	263051	241598
3	H3: R42Un R49Me2	94758	91427	72254
1	H3: R42Me2 R49Un	26295	10417	23450
2	H3: R42Me2 R49Un	20921	29636	19625
3	H3: R42Me2 R49Un	13653	22742	22090
1	H3: R49Un cleaved right	808469	637881	487003
2	H3: R49Un cleaved right	1830318	1962729	1759424
3	H3: R49Un cleaved right	737255	929868	841433
1	H3: Q52Un K56Un	3385730	2652758	1931933
2	H3: Q52Un K56Un	4315791	4443329	3929486
3	H3: Q52Un K56Un	2265634	2504177	2340340
1	H3: Q52Un K56Me1	83496	69492	33902
2	H3: Q52Un K56Me1	141121	115517	110943
3	H3: Q52Un K56Me1	126005	104979	105942
1	H3: Q52Un K56Ac	1625	1811	1388
2	H3: Q52Un K56Ac	86245	79287	77015
3	H3: Q52Un K56Ac	69750	75508	56316
1	H3: Q52Me1 K56Un	125683	93691	61070
2	H3: Q52Me1 K56Un	184577	165766	160180
3	H3: Q52Me1 K56Un	139428	127714	128112
1	H3: K64Un	22511104	19975032	17788616
2	H3: K64Un	26404914	29653974	24726704
3	H3: K64Un	17423800	17504020	18582964
1	H3: K79Un	5790610	4995432	3590747
2	H3: K79Un	5851026	6209746	5601220
3	H3: K79Un	3004202	3127003	3019361
1	H3: K79Me1	1056873	959716	744587
2	H3: K79Me1	1597223	1744607	1615190
3	H3: K79Me1	830647	894594	838766
1	H3: K79Me2	1859183	1560135	723039
2	H3: K79Me2	1147006	1160325	947289
3	H3: K79Me2	775284	758410	714882
1	H3: K79Me3	61716	43526	26932
2	H3: K79Me3	608507	624409	550039
3	H3: K79Me3	484428	516815	504490
1	H3: K79Ac	26010	17640	10379
2	H3: K79Ac	29337	32847	38161
3	H3: K79Ac	13064	14597	13185
1	H3: K122Un	4817283	4009303	3355521
2	H3: K122Un	8931297	9643100	8438592
3	H3: K122Un	3561433	4260673	3841596
1	H3: K122Ac	17241	19895	11400
2	H3: K122Ac	26451	22444	34288
3	H3: K122Ac	8842	18952	9745
1	H3.1/3.2: K27Un K36Me1	2855	257	134
2	H3.1/3.2: K27Un K36Me1	6135	338	3084
3	H3.1/3.2: K27Un K36Me1	6357	2391	3354
1	H3.1/3.2: K27Un K36Me2	119465	173398	145237
2	H3.1/3.2: K27Un K36Me2	159756	168336	178467
3	H3.1/3.2: K27Un K36Me2	136239	148691	103744
1	H3.1/3.2: K27Un K36Me3	72360	97608	121910
2	H3.1/3.2: K27Un K36Me3	123838	121076	102218
3	H3.1/3.2: K27Un K36Me3	135359	135725	118561
1	H3.1/3.2: K27Me1 K36Un	22328	18139	6868
2	H3.1/3.2: K27Me1 K36Un	23545	42355	25517
3	H3.1/3.2: K27Me1 K36Un	12716	13808	12106
1	H3.1/3.2: K27Me1 K36Me1	4368	11906	4768
2	H3.1/3.2: K27Me1 K36Me1	4611	8740	12269
3	H3.1/3.2: K27Me1 K36Me1	10525	15751	9810
1	H3.1/3.2: K27Me1 K36Me2	599751	558106	501504
2	H3.1/3.2: K27Me1 K36Me2	624549	810275	805271
3	H3.1/3.2: K27Me1 K36Me2	717477	735072	878609
1	H3.1/3.2: K27Me1 K36Me3	142850	148597	125428
2	H3.1/3.2: K27Me1 K36Me3	456711	409718	428629
3	H3.1/3.2: K27Me1 K36Me3	352350	358167	356746
1	H3.1/3.2: K27Me2 K36Un	1411805	1254290	776742
2	H3.1/3.2: K27Me2 K36Un	1218770	1106507	1087019
3	H3.1/3.2: K27Me2 K36Un	1202257	1152674	1114946
1	H3.1/3.2: K27Me2 K36Me1	1014538	990327	538102
2	H3.1/3.2: K27Me2 K36Me1	871190	749172	666941
3	H3.1/3.2: K27Me2 K36Me1	1364767	1283779	1137747
1	H3.1/3.2: K27Me2 K36Me2	403386	369269	130072
2	H3.1/3.2: K27Me2 K36Me2	140995	113942	146961
3	H3.1/3.2: K27Me2 K36Me2	227989	224184	148318
1	H3.1/3.2: K27Me2 K36Me3	44738	51178	31235
2	H3.1/3.2: K27Me2 K36Me3	58802	25499	43246
3	H3.1/3.2: K27Me2 K36Me3	70050	58469	19439
1	H3.1/3.2: K27Me3 K36Un	692847	631633	387437
2	H3.1/3.2: K27Me3 K36Un	553610	558599	518527
3	H3.1/3.2: K27Me3 K36Un	868525	866097	814239
1	H3.1/3.2: K27Me3 K36Me1	361902	394802	276540
2	H3.1/3.2: K27Me3 K36Me1	343995	350132	364904
3	H3.1/3.2: K27Me3 K36Me1	807938	858152	743279
1	H3.1/3.2: K27Me3 K36Me2	86564	25752	19969
2	H3.1/3.2: K27Me3 K36Me2	31057	18469	20632
3	H3.1/3.2: K27Me3 K36Me2	45314	44792	17016
1	H3.1/3.2: K27Me3 K36Me3	3225	4965	537
2	H3.1/3.2: K27Me3 K36Me3	14563	8592	10178
3	H3.1/3.2: K27Me3 K36Me3	4771	5873	1528
1	H3.1/3.2: K27Ac K36Un	10034	4500	1777
2	H3.1/3.2: K27Ac K36Un	9268	9717	13048
3	H3.1/3.2: K27Ac K36Un	15497	21341	10436
1	H3.1/3.2: K27Ac K36Me1	268	297	434
2	H3.1/3.2: K27Ac K36Me1	891	81	49
3	H3.1/3.2: K27Ac K36Me1	1415	1107	2705
1	H3.1/3.2: K27Ac K36Me2	520	7925	13014
2	H3.1/3.2: K27Ac K36Me2	28125	4910	19964
3	H3.1/3.2: K27Ac K36Me2	112	944	12402
1	H3.3: K27Un K36Un	1302	9801	1403
2	H3.3: K27Un K36Un	7482	5753	4243
3	H3.3: K27Un K36Un	27281	18699	16744
1	H3.3: K27Un K36Me1	1507	1481	303
2	H3.3: K27Un K36Me1	1685	1412	666
3	H3.3: K27Un K36Me1	9803	11537	7822
1	H3.3: K27Un K36Me2	717158	680460	546136
2	H3.3: K27Un K36Me2	633846	647733	749013
3	H3.3: K27Un K36Me2	1391671	1172620	1365068
1	H3.3: K27Un K36Me3	1520108	1306514	1136318
2	H3.3: K27Un K36Me3	2780776	2921843	2893489
3	H3.3: K27Un K36Me3	1449459	1236439	1205052
1	H3.3: K27Un K36Ac	876	2971	1763
2	H3.3: K27Un K36Ac	876	5216	1532
3	H3.3: K27Un K36Ac	1872	932	2389
1	H3.3: K27Me1 K36Un	8036	4848	4449
2	H3.3: K27Me1 K36Un	4838	2821	1384
3	H3.3: K27Me1 K36Un	19140	29249	13926
1	H3.3: K27Me1 K36Me1	2620	1138	1140
2	H3.3: K27Me1 K36Me1	5913	7991	941
3	H3.3: K27Me1 K36Me1	12168	12580	6203
1	H3.3: K27Me1 K36Me2	1143052	1034806	972712
2	H3.3: K27Me1 K36Me2	998941	1266692	1413466
3	H3.3: K27Me1 K36Me2	2752607	2574639	2615571
1	H3.3: K27Me1 K36Me3	493850	430041	504234
2	H3.3: K27Me1 K36Me3	659550	660998	746480
3	H3.3: K27Me1 K36Me3	1361255	1473355	1328687
1	H3.3: K27Me1 K36Ac	368	7367	59
2	H3.3: K27Me1 K36Ac	9756	11475	3647
3	H3.3: K27Me1 K36Ac	775	4498	2232
1	H3.3: K27Me2 K36Un	466843	404640	212807
2	H3.3: K27Me2 K36Un	372468	227631	287232
3	H3.3: K27Me2 K36Un	515868	477640	536025
1	H3.3: K27Me2 K36Me1	413673	380024	251846
2	H3.3: K27Me2 K36Me1	247086	202277	248400
3	H3.3: K27Me2 K36Me1	669085	584803	555976
1	H3.3: K27Me2 K36Me2	248585	239562	88435
2	H3.3: K27Me2 K36Me2	117120	62757	60371
3	H3.3: K27Me2 K36Me2	172220	149808	142918
1	H3.3: K27Me2 K36Me3	69177	79716	25878
2	H3.3: K27Me2 K36Me3	13549	30012	10053
3	H3.3: K27Me2 K36Me3	42191	28768	38885
1	H3.3: K27Me2 K36Ac	49745	56156	23357
2	H3.3: K27Me2 K36Ac	10685	6178	13922
3	H3.3: K27Me2 K36Ac	24477	21257	18485
1	H3.3: K27Me3 K36Un	146327	123936	56880
2	H3.3: K27Me3 K36Un	70301	60082	68753
3	H3.3: K27Me3 K36Un	204227	184930	209125
1	H3.3: K27Me3 K36Me1	122838	136530	65896
2	H3.3: K27Me3 K36Me1	116466	118617	86185
3	H3.3: K27Me3 K36Me1	275366	223453	205463
1	H3.3: K27Me3 K36Me2	24065	19730	14864
2	H3.3: K27Me3 K36Me2	6607	2968	4173
3	H3.3: K27Me3 K36Me2	25152	15273	11851
1	H3.3: K27Me3 K36Me3	3316	672	552
2	H3.3: K27Me3 K36Me3	6511	642	7139
3	H3.3: K27Me3 K36Me3	6587	2566	3029
1	H3.3: K27Ac K36Un	256	12	106
2	H3.3: K27Ac K36Un	157	123	864
3	H3.3: K27Ac K36Un	895	1327	2839
1	H3.3: K27Ac K36Me1	3906	3334	10133
2	H3.3: K27Ac K36Me1	1619	3168	4923
3	H3.3: K27Ac K36Me1	3759	6351	9716
1	H3.3: K27Ac K36Me2	39949	41072	11019
2	H3.3: K27Ac K36Me2	29825	92034	65917
3	H3.3: K27Ac K36Me2	104654	106827	114813
1	H3.3: K27Ac K36Me3	6720	11280	319
2	H3.3: K27Ac K36Me3	22820	39778	41276
3	H3.3: K27Ac K36Me3	15021	31747	30975
1	H3.3: K27Ac K36Me3	142	262	694
2	H3.3: K27Ac K36Me3	4538	15	3953
3	H3.3: K27Ac K36Me3	224	88	682
1	H4: K20Un	4247744	814135	4005272
2	H4: K20Un	7450653	7394386	7065361
3	H4: K20Un	4455293	4297408	3988646
1	H4: K20Me1	1948218	2006273	1962052
2	H4: K20Me1	1994910	2275484	2057227
3	H4: K20Me1	1462956	1546274	1605127
1	H4: K20Me2	73386128	70043024	55254992
2	H4: K20Me2	52783176	59614572	56892968
3	H4: K20Me2	53159232	46518308	47857552
1	H4: K20Me3	8537761	8060458	6031216
2	H4: K20Me3	6839429	7020481	6911773
3	H4: K20Me3	5477496	5081842	4880261
1	H4: K20Ac	181930	118658	63025
2	H4: K20Ac	118516	122106	117355
3	H4: K20Ac	183148	170453	141306
1	H4: K5Ac K8Ac K12Ac K16Ac	77293	85703	70403
2	H4: K5Ac K8Ac K12Ac K16Ac	136334	110863	153155
3	H4: K5Ac K8Ac K12Ac K16Ac	125015	122409	158476
1	H4: K5Ac K8Ac K12Ac K16Un	43254	35156	23635
2	H4: K5Ac K8Ac K12Ac K16Un	62782	81072	60570
3	H4: K5Ac K8Ac K12Ac K16Un	126779	132868	134996
1	H4: K5Ac K8Ac K12Un K16Un	39956	38410	42811
2	H4: K5Ac K8Ac K12Un K16Un	103147	129640	127110
3	H4: K5Ac K8Ac K12Un K16Un	148226	178050	177704
1	H4: K5Ac K8Un K12Un K16Un	385318	306538	233582
2	H4: K5Ac K8Un K12Un K16Un	436328	463421	490715
3	H4: K5Ac K8Un K12Un K16Un	850423	982088	905981
1	H4: K5Un K8Un K12Un K16Un	6171157	5030351	4281907
2	H4: K5Un K8Un K12Un K16Un	6382314	7832121	8607919
3	H4: K5Un K8Un K12Un K16Un	16445459	19333380	17602120
1	H4: K5Un K8Un K12Un K16Ac	5364732	4552193	4055440
2	H4: K5Un K8Un K12Un K16Ac	5842478	6177616	6324400
3	H4: K5Un K8Un K12Un K16Ac	13277215	14417033	14384507
1	H4: K5Un K8Un K12Ac K16Ac	331999	297971	247518
2	H4: K5Un K8Un K12Ac K16Ac	442303	487529	311687
3	H4: K5Un K8Un K12Ac K16Ac	658296	772096	709941
1	H4: K5Un K8Ac K12Un K16Ac	1026674	893748	726381
2	H4: K5Un K8Ac K12Un K16Ac	1138819	1256094	1094822
3	H4: K5Un K8Ac K12Un K16Ac	2185350	2274175	2153232
1	H4: K5Un K8Ac K12Ac K16Ac	253751	297618	156101
2	H4: K5Un K8Ac K12Ac K16Ac	340849	334789	371901
3	H4: K5Un K8Ac K12Ac K16Ac	460601	517736	507310

## Sheet: Cultured Adult Hep
Biological	Histone, Site(s), and		Peak Area
Replicate	Modification(s)	Tech Rep 1	Tech Rep 2	Tech Rep 3
1	H1.4: K25Un	25732	16669	54607
2	H1.4: K25Un	776994	759751	758450
3	H1.4: K25Un	2910484	2802688	2976507
1	H1.4: K25Me1	104	151	799
2	H1.4: K25Me1	5681	22751	16490
3	H1.4: K25Me1	127043	94245	151254
1	H1.4: K25Me3	305	951	149
2	H1.4: K25Me3	7795	8694	26096
3	H1.4: K25Me3	90307	64689	102718
1	H2A: K5Un K9Un	2099100	2131706	2174508
2	H2A: K5Un K9Un	189745776	194695328	193924912
3	H2A: K5Un K9Un	43111328	43378088	41229028
1	H2A: K5Un K9Ac	743	2949	4093
2	H2A: K5Un K9Ac	959718	893691	1045302
3	H2A: K5Un K9Ac	242533	186356	202370
1	H2A: K5Ac K9Un	144714	163428	157027
2	H2A: K5Ac K9Un	18433284	18389932	16519223
3	H2A: K5Ac K9Un	3917884	3958185	4186662
1	H2A: K5Ac K9Ac	693	341	632
2	H2A: K5Ac K9Ac	30497	63261	34091
3	H2A: K5Ac K9Ac	77350	73905	69906
1	H2A: K36Un	1044412	1238864	1335636
2	H2A: K36Un	20733340	20084014	20137938
3	H2A: K36Un	89282272	86035736	92131672
1	H2A: K36Ac	7453	560	718
2	H2A: K36Ac	6023	12991	2368
3	H2A: K36Ac	55211	46757	68367
1	H2A1: K13Un K15Un	496169	586278	508527
2	H2A1: K13Un K15Un	53910464	52053920	57326064
3	H2A1: K13Un K15Un	8516141	7661597	8014723
1	H2A1: K13Ac K15Un	11857	8526	3458
2	H2A1: K13Ac K15Un	288159	290240	351669
3	H2A1: K13Ac K15Un	20479	33697	14935
1	H2A1: K13Ac K15Ub	92133	96584	96757
2	H2A1: K13Ac K15Ub	12737842	12859784	14275439
3	H2A1: K13Ac K15Ub	2880501	2712591	2943525
1	H2A3: K13Un K15Un	2261319	2503613	2092623
2	H2A3: K13Un K15Un	213324784	212469648	213506896
3	H2A3: K13Un K15Un	42785720	41500956	42191800
1	H2A3: K13Ac K15Un	7545	2100	4384
2	H2A3: K13Ac K15Un	172046	176056	173252
3	H2A3: K13Ac K15Un	37409	21496	17533
1	H3: K4Un Q5Un	519147	490194	502872
2	H3: K4Un Q5Un	45531592	47522792	47035600
3	H3: K4Un Q5Un	6921328	6724490	6452059
1	H3: K4Me1 Q5Un	21522	12939	13026
2	H3: K4Me1 Q5Un	2707816	2657124	2723038
3	H3: K4Me1 Q5Un	281305	284010	299775
1	H3: K4Me2 Q5Un	31945	30004	26792
2	H3: K4Me2 Q5Un	912065	854217	889039
3	H3: K4Me2 Q5Un	123872	125231	120764
1	H3: K4Me3 Q5Un	6365	6763	4514
2	H3: K4Me3 Q5Un	173089	197481	156385
3	H3: K4Me3 Q5Un	20385	27232	10976
1	H3: K4Ac Q5Un	5117	2769	10971
2	H3: K4Ac Q5Un	1503538	1164187	1302951
3	H3: K4Ac Q5Un	213209	183750	159913
1	H3: K4allysine Q5Un	126744	164446	139260
2	H3: K4allysine Q5Un	6580288	6530475	7098131
3	H3: K4allysine Q5Un	1038534	838899	945885
1	H3: K4Un Q5Me1	9054	8720	8834
2	H3: K4Un Q5Me1	1020809	987376	1028299
3	H3: K4Un Q5Me1	116728	121476	122858
1	H3: K9Un K14Un	167989	213086	138889
2	H3: K9Un K14Un	22888020	20716312	23144916
3	H3: K9Un K14Un	3171567	3094836	3096078
1	H3: K9Un K14Ac	56396	36109	24641
2	H3: K9Un K14Ac	4909253	4935080	4864796
3	H3: K9Un K14Ac	975302	761534	920989
1	H3: K9Me1 K14Un	163043	171349	166317
2	H3: K9Me1 K14Un	19048564	19788434	19876962
3	H3: K9Me1 K14Un	2861887	2585548	2643563
1	H3: K9Me1 K14Ac	59853	28730	49957
2	H3: K9Me1 K14Ac	8129540	8655029	8213947
3	H3: K9Me1 K14Ac	942787	909349	1068030
1	H3: K9Me2 K14Un	309310	301875	307151
2	H3: K9Me2 K14Un	34781308	34975092	36762844
3	H3: K9Me2 K14Un	4158378	4082192	4251046
1	H3: K9Me2 K14Ac	158136	142678	160919
2	H3: K9Me2 K14Ac	16045734	15626480	15737902
3	H3: K9Me2 K14Ac	1784614	1675955	1678907
1	H3: K9Me3 K14Un	23313	12591	21417
2	H3: K9Me3 K14Un	4258168	4106153	4403396
3	H3: K9Me3 K14Un	477204	446382	479516
1	H3: K9Me3 K14Ac	2272	2622	747
2	H3: K9Me3 K14Ac	615513	603784	651982
3	H3: K9Me3 K14Ac	54472	48181	38828
1	H3: K9Ac K14Un	821	500	3796
2	H3: K9Ac K14Un	441918	440077	411405
3	H3: K9Ac K14Un	39376	45502	24958
1	H3: K9Ac K14Ac	6182	736	5429
2	H3: K9Ac K14Ac	415227	427956	447014
3	H3: K9Ac K14Ac	34118	40196	59343
1	H3: K18Un Q19Un K23Un	297598	313228	329108
2	H3: K18Un Q19Un K23Un	73329784	74115840	76112640
3	H3: K18Un Q19Un K23Un	10355541	9586621	9901908
1	H3: K18Un Q19Me1 K23Un	38425	26262	28651
2	H3: K18Un Q19Me1 K23Un	9504842	8898006	9014740
3	H3: K18Un Q19Me1 K23Un	1014205	1056447	982871
1	H3: K18Un Q19Un K23Me1	4445	1455	3506
2	H3: K18Un Q19Un K23Me1	2612106	2451577	2186458
3	H3: K18Un Q19Un K23Me1	263323	232558	194459
1	H3: K18Un Q19Un K23Ac	35638	51584	37552
2	H3: K18Un Q19Un K23Ac	16878676	16919498	17547590
3	H3: K18Un Q19Un K23Ac	1359058	1465190	1362159
1	H3: K18Me1 Q19Un K23Un	1947	1734	3222
2	H3: K18Me1 Q19Un K23Un	730347	758100	797148
3	H3: K18Me1 Q19Un K23Un	99735	81500	81514
1	H3: K18Ac Q19Un K23Un	5480	2517	1384
2	H3: K18Ac Q19Un K23Un	3079735	3158032	3314804
3	H3: K18Ac Q19Un K23Un	258924	239272	227114
1	H3: K18Ac Q19Un K23Ac	1850	363	715
2	H3: K18Ac Q19Un K23Ac	1069504	1172901	1246446
3	H3: K18Ac Q19Un K23Ac	34164	39720	32977
1	H3: R42Un R49Un	15180	9273	9164
2	H3: R42Un R49Un	941122	897682	919617
3	H3: R42Un R49Un	2708300	3054118	3058729
1	H3: R42Un R49Me2	11754	12933	6569
2	H3: R42Un R49Me2	147301	129558	125366
3	H3: R42Un R49Me2	617990	705983	774018
1	H3: R42Me2 R49Un	3866	3784	10160
2	H3: R42Me2 R49Un	9182	10475	11075
3	H3: R42Me2 R49Un	73521	70601	71414
1	H3: R49Un cleaved right	15180	9273	9164
2	H3: R49Un cleaved right	941122	897682	919617
3	H3: R49Un cleaved right	2708300	3054118	3058729
1	H3: Q52Un K56Un	75201	81197	77665
2	H3: Q52Un K56Un	3534924	3488604	3138774
3	H3: Q52Un K56Un	19239944	22394860	21176516
1	H3: Q52Un K56Me1	2513	2236	4744
2	H3: Q52Un K56Me1	118729	110682	113613
3	H3: Q52Un K56Me1	780298	822833	728919
1	H3: Q52Un K56Ac	324	429	525
2	H3: Q52Un K56Ac	18121	11669	13612
3	H3: Q52Un K56Ac	68192	74608	71849
1	H3: Q52Me1 K56Un	2513	2236	4744
2	H3: Q52Me1 K56Un	118729	110682	113613
3	H3: Q52Me1 K56Un	780298	822833	728919
1	H3: K64Un	766026	741680	739377
2	H3: K64Un	20860820	21279748	21120926
3	H3: K64Un	112741280	107853064	106640480
1	H3: K79Un	258341	273052	231022
2	H3: K79Un	5544813	5124921	5082840
3	H3: K79Un	23726922	25400716	23815118
1	H3: K79Me1	30176	35703	30953
2	H3: K79Me1	1886335	1941662	1763839
3	H3: K79Me1	8344687	8312683	8046826
1	H3: K79Me2	93702	86025	66233
2	H3: K79Me2	1956760	1938968	1739143
3	H3: K79Me2	11982644	12745097	12080438
1	H3: K79Me3	1039	737	3324
2	H3: K79Me3	151071	169857	149361
3	H3: K79Me3	238750	248417	228939
1	H3: K79Ac	689	892	1987
2	H3: K79Ac	32464	18437	24316
3	H3: K79Ac	191976	165923	169829
1	H3: K122Un	148028	136791	136364
2	H3: K122Un	5980628	6066929	5682600
3	H3: K122Un	26115042	26227812	25602886
1	H3: K122Ac	875	965	444
2	H3: K122Ac	18651	16981	21754
3	H3: K122Ac	169639	202229	202814
1	H3.1/3.2: K27Un K36Un	329	25	168
2	H3.1/3.2: K27Un K36Un	16727	21651	34838
3	H3.1/3.2: K27Un K36Un	5487	4151	843
1	H3.1/3.2: K27Un K36Me1	167	26	62
2	H3.1/3.2: K27Un K36Me1	5849	10800	13354
3	H3.1/3.2: K27Un K36Me1	172	1074	3542
1	H3.1/3.2: K27Un K36Me2	4409	36	4907
2	H3.1/3.2: K27Un K36Me2	542205	530142	709134
3	H3.1/3.2: K27Un K36Me2	50477	114971	47951
1	H3.1/3.2: K27Un K36Me3	1329	22	70
2	H3.1/3.2: K27Un K36Me3	488845	356483	604443
3	H3.1/3.2: K27Un K36Me3	38330	58796	50613
1	H3.1/3.2: K27Me1 K36Un	333	184	178
2	H3.1/3.2: K27Me1 K36Un	76066	70150	85501
3	H3.1/3.2: K27Me1 K36Un	8206	14433	8034
1	H3.1/3.2: K27Me1 K36Me1	66	156	45
2	H3.1/3.2: K27Me1 K36Me1	58227	49532	61759
3	H3.1/3.2: K27Me1 K36Me1	4312	1159	515
1	H3.1/3.2: K27Me1 K36Me2	8566	12719	8855
2	H3.1/3.2: K27Me1 K36Me2	3005483	2883513	3473727
3	H3.1/3.2: K27Me1 K36Me2	305559	338042	247524
1	H3.1/3.2: K27Me1 K36Me3	334	12737	8411
2	H3.1/3.2: K27Me1 K36Me3	1122991	1288442	1501926
3	H3.1/3.2: K27Me1 K36Me3	82509	105193	76305
1	H3.1/3.2: K27Me2 K36Un	21817	3543	1983
2	H3.1/3.2: K27Me2 K36Un	4595181	4501552	4382686
3	H3.1/3.2: K27Me2 K36Un	472052	470782	507974
1	H3.1/3.2: K27Me2 K36Me1	14493	13618	9074
2	H3.1/3.2: K27Me2 K36Me1	4757678	5192792	5580498
3	H3.1/3.2: K27Me2 K36Me1	665443	686720	736738
1	H3.1/3.2: K27Me2 K36Me2	658	1738	1303
2	H3.1/3.2: K27Me2 K36Me2	1816630	2176325	2378710
3	H3.1/3.2: K27Me2 K36Me2	252444	248958	289103
1	H3.1/3.2: K27Me2 K36Me3	470	179	23
2	H3.1/3.2: K27Me2 K36Me3	290843	296903	371941
3	H3.1/3.2: K27Me2 K36Me3	32242	27305	31217
1	H3.1/3.2: K27Me3 K36Un	324	5779	2521
2	H3.1/3.2: K27Me3 K36Un	2718137	3143036	3000026
3	H3.1/3.2: K27Me3 K36Un	387549	395939	336046
1	H3.1/3.2: K27Me3 K36Me1	266	1088	1281
2	H3.1/3.2: K27Me3 K36Me1	2798944	2687520	2966182
3	H3.1/3.2: K27Me3 K36Me1	452113	363297	446574
1	H3.1/3.2: K27Me3 K36Me2	763	815	149
2	H3.1/3.2: K27Me3 K36Me2	360245	363834	373897
3	H3.1/3.2: K27Me3 K36Me2	43743	25052	32187
1	H3.1/3.2: K27Me3 K36Me3	83	531	389
2	H3.1/3.2: K27Me3 K36Me3	23470	16924	19985
3	H3.1/3.2: K27Me3 K36Me3	5411	517	2072
1	H3.1/3.2: K27Ac K36Un	438	322	1041
2	H3.1/3.2: K27Ac K36Un	69000	72258	41212
3	H3.1/3.2: K27Ac K36Un	5487	4151	843
1	H3.1/3.2: K27Ac K36Me1	69	20	22
2	H3.1/3.2: K27Ac K36Me1	1306	1126	185
3	H3.1/3.2: K27Ac K36Me1	728	929	259
1	H3.1/3.2: K27Ac K36Me2	28	29	375
2	H3.1/3.2: K27Ac K36Me2	51308	12802	51559
3	H3.1/3.2: K27Ac K36Me2	133	34	6738
1	H3.3: K27Un K36Un	8	17	10
2	H3.3: K27Un K36Un	70253	82234	60024
3	H3.3: K27Un K36Un	7520	4026	4014
1	H3.3: K27Un K36Me1	406	11	27
2	H3.3: K27Un K36Me1	38587	55430	52010
3	H3.3: K27Un K36Me1	2695	3393	4460
1	H3.3: K27Un K36Me2	7099	733	1240
2	H3.3: K27Un K36Me2	4524235	3564277	3809865
3	H3.3: K27Un K36Me2	499676	491185	555691
1	H3.3: K27Un K36Me3	361280	413459	388603
2	H3.3: K27Un K36Me3	5143958	4970433	4752988
3	H3.3: K27Un K36Me3	585611	718024	646336
1	H3.3: K27Un K36Ac	37	664	23
2	H3.3: K27Un K36Ac	5459	2102	4363
3	H3.3: K27Un K36Ac	79	169	82
1	H3.3: K27Me1 K36Un	97	33	68
2	H3.3: K27Me1 K36Un	66167	62532	51541
3	H3.3: K27Me1 K36Un	8731	12582	2639
1	H3.3: K27Me1 K36Me1	25	9	29
2	H3.3: K27Me1 K36Me1	83779	83284	74763
3	H3.3: K27Me1 K36Me1	6399	4058	13127
1	H3.3: K27Me1 K36Me2	15417	9557	21511
2	H3.3: K27Me1 K36Me2	7573384	8281590	7894812
3	H3.3: K27Me1 K36Me2	1223755	1363102	1290613
1	H3.3: K27Me1 K36Me3	1453	1983	4832
2	H3.3: K27Me1 K36Me3	4121179	3704449	4532120
3	H3.3: K27Me1 K36Me3	593342	575745	642066
1	H3.3: K27Me1 K36Ac	381	18	111
2	H3.3: K27Me1 K36Ac	13156	20227	14298
3	H3.3: K27Me1 K36Ac	1084	777	1679
1	H3.3: K27Me2 K36Un	778	1198	379
2	H3.3: K27Me2 K36Un	1849924	2005631	1798260
3	H3.3: K27Me2 K36Un	284948	307410	262432
1	H3.3: K27Me2 K36Me1	280	7636	2610
2	H3.3: K27Me2 K36Me1	2672998	2090134	2674211
3	H3.3: K27Me2 K36Me1	413440	373549	440179
1	H3.3: K27Me2 K36Me2	886	3716	2755
2	H3.3: K27Me2 K36Me2	1542661	1335465	1553705
3	H3.3: K27Me2 K36Me2	271476	246931	211055
1	H3.3: K27Me2 K36Me3	19	16	209
2	H3.3: K27Me2 K36Me3	363659	361446	419634
3	H3.3: K27Me2 K36Me3	77741	71204	41471
1	H3.3: K27Me2 K36Ac	145	120	20
2	H3.3: K27Me2 K36Ac	333645	364420	323702
3	H3.3: K27Me2 K36Ac	41035	42377	41985
1	H3.3: K27Me3 K36Un	71	375	3139
2	H3.3: K27Me3 K36Un	687438	639535	576534
3	H3.3: K27Me3 K36Un	119318	99180	53732
1	H3.3: K27Me3 K36Me1	155	2513	143
2	H3.3: K27Me3 K36Me1	864673	862970	869805
3	H3.3: K27Me3 K36Me1	154096	205614	117167
1	H3.3: K27Me3 K36Me2	103	178	25
2	H3.3: K27Me3 K36Me2	110029	139774	113044
3	H3.3: K27Me3 K36Me2	15927	8502	12384
1	H3.3: K27Me3 K36Me3	156	14	24
2	H3.3: K27Me3 K36Me3	9701	22796	29032
3	H3.3: K27Me3 K36Me3	9981	643	5696
1	H3.3: K27Ac K36Un	701	25	524
2	H3.3: K27Ac K36Un	4164	3688	20283
3	H3.3: K27Ac K36Un	115	160	326
1	H3.3: K27Ac K36Me1	556	999	380
2	H3.3: K27Ac K36Me1	8080	25163	4722
3	H3.3: K27Ac K36Me1	4031	1395	3221
1	H3.3: K27Ac K36Me2	233	424	183
2	H3.3: K27Ac K36Me2	465373	408160	265322
3	H3.3: K27Ac K36Me2	29826	53337	32865
1	H3.3: K27Ac K36Me3	364	197	12
2	H3.3: K27Ac K36Me3	79519	153812	122761
3	H3.3: K27Ac K36Me3	3126	33635	15517
1	H3.3: K27Ac K36Me3	13	5	14
2	H3.3: K27Ac K36Me3	881	7129	1350
3	H3.3: K27Ac K36Me3	988	430	161
1	H4: K5Un K8Un K12Un K16Un	286267	268305	232542
2	H4: K5Un K8Un K12Un K16Un	61571548	60675420	71495400
3	H4: K5Un K8Un K12Un K16Un	15529194	16670414	17426598
1	H4: K5Un K8Un K12Un K16Ac	46709	52982	56549
2	H4: K5Un K8Un K12Un K16Ac	18664738	19038988	20916358
3	H4: K5Un K8Un K12Un K16Ac	5331199	5310316	5673105
1	H4: K5Un K8Ac K12Un K16Ac	2065	5548	2822
2	H4: K5Un K8Ac K12Un K16Ac	2658495	2719943	2851949
3	H4: K5Un K8Ac K12Un K16Ac	604117	636203	635546
1	H4: K5Un K8Un K12Ac K16Ac	1038	7704	1002
2	H4: K5Un K8Un K12Ac K16Ac	528387	814885	883219
3	H4: K5Un K8Un K12Ac K16Ac	203070	252586	208692
1	H4: K5Un K8Ac K12Ac K16Ac	190	215	397
2	H4: K5Un K8Ac K12Ac K16Ac	681677	630195	554135
3	H4: K5Un K8Ac K12Ac K16Ac	131542	149816	189613
1	H4: K5Ac K8Un K12Un K16Un	5702	2967	4248
2	H4: K5Ac K8Un K12Un K16Un	2504857	2860694	2763265
3	H4: K5Ac K8Un K12Un K16Un	840789	833934	828379
1	H4: K5Ac K8Ac K12Un K16Un	2287	1045	832
2	H4: K5Ac K8Ac K12Un K16Un	389167	500747	508299
3	H4: K5Ac K8Ac K12Un K16Un	102331	129037	109536
1	H4: K5Ac K8Ac K12Ac K16Un	828	448	474
2	H4: K5Ac K8Ac K12Ac K16Un	253055	226194	243278
3	H4: K5Ac K8Ac K12Ac K16Un	34653	38215	31289
1	H4: K5Ac K8Ac K12Ac K16Ac	803	528	2373
2	H4: K5Ac K8Ac K12Ac K16Ac	489070	414029	436250
3	H4: K5Ac K8Ac K12Ac K16Ac	70959	73725	78437
1	H4: K20Un	524083	547912	506609
2	H4: K20Un	2774085	2474254	2745734
3	H4: K20Un	6393149	6483918	7021155
1	H4: K20Me1	85652	123679	88225
2	H4: K20Me1	1118986	1219082	1163925
3	H4: K20Me1	4767298	4662620	4995269
1	H4: K20Me2	2502890	2446550	2142972
2	H4: K20Me2	54252264	55237904	58300992
3	H4: K20Me2	305984896	305851008	315928512
1	H4: K20Me3	410340	381985	373303
2	H4: K20Me3	5682143	5947068	5765509
3	H4: K20Me3	30439502	31771370	31633348
1	H4: K20Ac	8501	11918	17792
2	H4: K20Ac	69638	85762	117956
3	H4: K20Ac	291039	276512	271282

## Sheet: Adult Hep Time Course
Time	Biol		Peak Area
Point (hr)	Rep	Peptide Note	Tech Rep 1	Tech Rep 2	Tech Rep 3
2	1	H1.4: K25Un	66477	61548	75952
2	2	H1.4: K25Un	284176	257404	136334
2	3	H1.4: K25Un	2160845	2107461	1914308
6	1	H1.4: K25Un	211368	172213	136955
6	2	H1.4: K25Un	86945	102260	82803
6	3	H1.4: K25Un	1161248	1250897	1374343
24	1	H1.4: K25Un	292091	234010	254837
24	2	H1.4: K25Un	469526	560472	501504
24	3	H1.4: K25Un	1893985	1744653	1817710
48	1	H1.4: K25Un	2071179	2044132	2274044
48	2	H1.4: K25Un	848935	743439	828787
48	3	H1.4: K25Un	2500917	2603892	2600973
72	1	H1.4: K25Un	2585258	2252661	1857314
72	2	H1.4: K25Un	2351758	2304016	2519491
72	3	H1.4: K25Un	3136543	2895289	3263264
2	1	H1.4: K25Me1	2482	950	229
2	2	H1.4: K25Me1	2653	10272	4488
2	3	H1.4: K25Me1	107422	103197	71873
6	1	H1.4: K25Me1	1549	726	226
6	2	H1.4: K25Me1	11290	14041	12272
6	3	H1.4: K25Me1	63551	61716	77535
24	1	H1.4: K25Me1	2897	6586	8137
24	2	H1.4: K25Me1	10668	13189	23623
24	3	H1.4: K25Me1	78213	61076	82250
48	1	H1.4: K25Me1	17400	20655	16279
48	2	H1.4: K25Me1	30198	17631	36907
48	3	H1.4: K25Me1	59245	68356	55369
72	1	H1.4: K25Me1	13104	7328	6010
72	2	H1.4: K25Me1	60568	53641	60639
72	3	H1.4: K25Me1	71519	73741	79777
2	1	H1.4: K25Me3	4330	6171	256
2	2	H1.4: K25Me3	3331	15250	1048
2	3	H1.4: K25Me3	185203	168137	188260
6	1	H1.4: K25Me3	5028	3400	4891
6	2	H1.4: K25Me3	12403	45762	36793
6	3	H1.4: K25Me3	78631	48215	85864
24	1	H1.4: K25Me3	61930	64411	49828
24	2	H1.4: K25Me3	57003	149582	140555
24	3	H1.4: K25Me3	80817	68063	65894
48	1	H1.4: K25Me3	65376	88504	79235
48	2	H1.4: K25Me3	39122	55495	48817
48	3	H1.4: K25Me3	131906	144636	81257
72	1	H1.4: K25Me3	78487	64564	62979
72	2	H1.4: K25Me3	157497	160984	125658
72	3	H1.4: K25Me3	64000	39621	99744
2	1	H2A: K5Un K9Un	5910207	6413852	6848079
2	2	H2A: K5Un K9Un	98049504	94579280	97700584
2	3	H2A: K5Un K9Un	25036552	24460360	20114880
6	1	H2A: K5Un K9Un	6049456	5650751	5978117
6	2	H2A: K5Un K9Un	188639888	199556880	202794752
6	3	H2A: K5Un K9Un	68633704	72476936	72794072
24	1	H2A: K5Un K9Un	33390802	33815024	31401700
24	2	H2A: K5Un K9Un	98799552	101273504	98419168
24	3	H2A: K5Un K9Un	8325087	9231610	8257143
48	1	H2A: K5Un K9Un	166204768	175583744	180139584
48	2	H2A: K5Un K9Un	219872720	221524544	218660992
48	3	H2A: K5Un K9Un	21912214	22329486	24046666
72	1	H2A: K5Un K9Un	208789040	195224208	189954464
72	2	H2A: K5Un K9Un	206926736	210984208	196948768
72	3	H2A: K5Un K9Un	135227552	129342296	129238920
2	1	H2A: K5Un K9Ac	8437	9784	15628
2	2	H2A: K5Un K9Ac	568662	472634	552687
2	3	H2A: K5Un K9Ac	86301	114176	67908
6	1	H2A: K5Un K9Ac	25137	27103	23718
6	2	H2A: K5Un K9Ac	1311362	1194918	1154580
6	3	H2A: K5Un K9Ac	174565	151981	159100
24	1	H2A: K5Un K9Ac	138581	170871	187197
24	2	H2A: K5Un K9Ac	435315	362601	446259
24	3	H2A: K5Un K9Ac	28288	41670	38710
48	1	H2A: K5Un K9Ac	930483	845788	1052074
48	2	H2A: K5Un K9Ac	943923	946278	962742
48	3	H2A: K5Un K9Ac	103016	110113	101764
72	1	H2A: K5Un K9Ac	1039720	955690	963915
72	2	H2A: K5Un K9Ac	1157145	1196955	1212113
72	3	H2A: K5Un K9Ac	557078	502760	518190
2	1	H2A: K5Ac K9Un	232510	193329	174661
2	2	H2A: K5Ac K9Un	26863140	27259972	27265004
2	3	H2A: K5Ac K9Un	2855109	2745754	2349233
6	1	H2A: K5Ac K9Un	547474	517980	495385
6	2	H2A: K5Ac K9Un	11275344	11684239	11428052
6	3	H2A: K5Ac K9Un	18240244	21554504	20414684
24	1	H2A: K5Ac K9Un	3012488	3089680	3167920
24	2	H2A: K5Ac K9Un	33837020	29142044	36197472
24	3	H2A: K5Ac K9Un	13409050	12531642	11380536
48	1	H2A: K5Ac K9Un	2776729	2627427	2631916
48	2	H2A: K5Ac K9Un	29737046	26726240	29019030
48	3	H2A: K5Ac K9Un	8630399	10645917	11125770
72	1	H2A: K5Ac K9Un	2338023	2133812	2450118
72	2	H2A: K5Ac K9Un	9834507	9327177	9130196
72	3	H2A: K5Ac K9Un	47654904	44609120	47269860
2	1	H2A: K5Ac K9Ac	323	770	257
2	2	H2A: K5Ac K9Ac	29258	57891	5521
2	3	H2A: K5Ac K9Ac	6355	5076	4631
6	1	H2A: K5Ac K9Ac	3131	829	2796
6	2	H2A: K5Ac K9Ac	148037	143607	139558
6	3	H2A: K5Ac K9Ac	13024	16445	16237
24	1	H2A: K5Ac K9Ac	36754	30558	17865
24	2	H2A: K5Ac K9Ac	22280	22677	35029
24	3	H2A: K5Ac K9Ac	21953	8890	14816
48	1	H2A: K5Ac K9Ac	318049	292681	352480
48	2	H2A: K5Ac K9Ac	59938	39166	53921
48	3	H2A: K5Ac K9Ac	6127	10812	7116
72	1	H2A: K5Ac K9Ac	88033	90026	95773
72	2	H2A: K5Ac K9Ac	159775	124878	156202
72	3	H2A: K5Ac K9Ac	38764	60732	53757
2	1	H2A: K36Un	2205096	2068420	2371631
2	2	H2A: K36Un	8589842	8855384	7110859
2	3	H2A: K36Un	58667688	58293892	56858460
6	1	H2A: K36Un	4282996	4247881	4474829
6	2	H2A: K36Un	4348443	4431594	4085715
6	3	H2A: K36Un	51911748	49284944	48689744
24	1	H2A: K36Un	9891389	10515502	10094955
24	2	H2A: K36Un	16156974	19524348	19092892
24	3	H2A: K36Un	86708576	77541328	79718632
48	1	H2A: K36Un	64906044	64834344	63004484
48	2	H2A: K36Un	22225632	22869040	23914494
48	3	H2A: K36Un	69551568	67827336	70016624
72	1	H2A: K36Un	81256584	71279496	70044384
72	2	H2A: K36Un	50678356	46729288	52401568
72	3	H2A: K36Un	96264096	94871176	94538592
2	1	H2A: K36Ac	680	262	1520
2	2	H2A: K36Ac	3380	1622	3124
2	3	H2A: K36Ac	67490	44730	94937
6	1	H2A: K36Ac	11042	1600	3115
6	2	H2A: K36Ac	22298	11123	6064
6	3	H2A: K36Ac	75403	33433	62243
24	1	H2A: K36Ac	5538	4508	19878
24	2	H2A: K36Ac	14245	35552	36035
24	3	H2A: K36Ac	85514	88913	37293
48	1	H2A: K36Ac	22670	32501	33399
48	2	H2A: K36Ac	30417	36730	29582
48	3	H2A: K36Ac	68359	64911	43059
72	1	H2A: K36Ac	28682	29629	26883
72	2	H2A: K36Ac	94539	111659	53010
72	3	H2A: K36Ac	46729	60566	71978
2	1	H2A1: K13Un K15Un	1425964	1606267	1256650
2	2	H2A1: K13Un K15Un	4105081	4159048	3925140
2	3	H2A1: K13Un K15Un	25847292	30081024	28324648
6	1	H2A1: K13Un K15Un	1750920	1574032	1509505
6	2	H2A1: K13Un K15Un	2133660	2034505	1888719
6	3	H2A1: K13Un K15Un	28432568	26113980	24266532
24	1	H2A1: K13Un K15Un	9081868	8991048	9608400
24	2	H2A1: K13Un K15Un	5847640	6069907	5554819
24	3	H2A1: K13Un K15Un	76659824	75631760	75369216
48	1	H2A1: K13Un K15Un	97647544	99656336	103873152
48	2	H2A1: K13Un K15Un	28674188	25914396	26114556
48	3	H2A1: K13Un K15Un	88429032	85337288	89172096
72	1	H2A1: K13Un K15Un	131908768	121329440	124967616
72	2	H2A1: K13Un K15Un	70303984	65698084	69186152
72	3	H2A1: K13Un K15Un	105809936	119722488	118442384
2	1	H2A1: K13Ac K15Un	8519	3662	6772
2	2	H2A1: K13Ac K15Un	19546	55317	19632
2	3	H2A1: K13Ac K15Un	242401	196070	164738
6	1	H2A1: K13Ac K15Un	16527	3562	15889
6	2	H2A1: K13Ac K15Un	94060	99479	92757
6	3	H2A1: K13Ac K15Un	100903	160453	105881
24	1	H2A1: K13Ac K15Un	15711	29493	26193
24	2	H2A1: K13Ac K15Un	53323	63812	41399
24	3	H2A1: K13Ac K15Un	383300	342362	314627
48	1	H2A1: K13Ac K15Un	77563	51690	55022
48	2	H2A1: K13Ac K15Un	165207	189535	152545
48	3	H2A1: K13Ac K15Un	207135	164087	106133
72	1	H2A1: K13Ac K15Un	60466	77866	52750
72	2	H2A1: K13Ac K15Un	336795	331056	361884
72	3	H2A1: K13Ac K15Un	101363	129342	98053
2	1	H2A1: K13Ac K15ub	319284	351605	288793
2	2	H2A1: K13Ac K15ub	1584873	1664058	1540580
2	3	H2A1: K13Ac K15ub	7112504	7081112	6682283
6	1	H2A1: K13Ac K15ub	237955	329974	325642
6	2	H2A1: K13Ac K15ub	605469	702241	649513
6	3	H2A1: K13Ac K15ub	7050697	6889153	7351291
24	1	H2A1: K13Ac K15ub	2235406	2285835	2437873
24	2	H2A1: K13Ac K15ub	1553338	1685092	1558232
24	3	H2A1: K13Ac K15ub	17725764	17714022	17092096
48	1	H2A1: K13Ac K15ub	13884961	14627604	13737824
48	2	H2A1: K13Ac K15ub	5026947	5767750	5072482
48	3	H2A1: K13Ac K15ub	16559897	17266618	16915692
72	1	H2A1: K13Ac K15ub	16718198	16535428	16197541
72	2	H2A1: K13Ac K15ub	13053765	11622372	11166904
72	3	H2A1: K13Ac K15ub	18420220	17968562	18914058
2	1	H2A3: K13Un K15Un	5846023	6126200	6215346
2	2	H2A3: K13Un K15Un	21108142	20551252	20083992
2	3	H2A3: K13Un K15Un	115083920	116949736	118230136
6	1	H2A3: K13Un K15Un	6086635	6962867	6255595
6	2	H2A3: K13Un K15Un	10268869	10149111	10639195
6	3	H2A3: K13Un K15Un	113909768	108356320	112489008
24	1	H2A3: K13Un K15Un	27720356	26576744	28161118
24	2	H2A3: K13Un K15Un	21437192	22084454	21371672
24	3	H2A3: K13Un K15Un	237507184	232682736	239485152
48	1	H2A3: K13Un K15Un	186153504	202894736	199426560
48	2	H2A3: K13Un K15Un	56962136	53018328	51395684
48	3	H2A3: K13Un K15Un	163253536	165032080	162507616
72	1	H2A3: K13Un K15Un	222725440	217913056	210654944
72	2	H2A3: K13Un K15Un	115841184	111645344	115620720
72	3	H2A3: K13Un K15Un	196605184	205319632	203106240
2	1	H2A3: K13Ac K15Un	2500	2006	974
2	2	H2A3: K13Ac K15Un	8221	8085	5581
2	3	H2A3: K13Ac K15Un	218216	174551	196400
6	1	H2A3: K13Ac K15Un	6919	1079	5085
6	2	H2A3: K13Ac K15Un	111610	68762	62822
6	3	H2A3: K13Ac K15Un	141472	155209	167240
24	1	H2A3: K13Ac K15Un	22386	29194	21664
24	2	H2A3: K13Ac K15Un	54123	36011	63011
24	3	H2A3: K13Ac K15Un	233248	235415	233269
48	1	H2A3: K13Ac K15Un	90796	109917	56006
48	2	H2A3: K13Ac K15Un	94195	96400	105580
48	3	H2A3: K13Ac K15Un	151941	137022	135523
72	1	H2A3: K13Ac K15Un	66867	67588	59932
72	2	H2A3: K13Ac K15Un	229933	246793	243285
72	3	H2A3: K13Ac K15Un	155953	148693	146780
2	1	H3: K4Un Q5Un	1419907	1405127	1309617
2	2	H3: K4Un Q5Un	4671759	4648477	4229589
2	3	H3: K4Un Q5Un	27426148	26795768	27495084
6	1	H3: K4Un Q5Un	1730698	1692270	1703210
6	2	H3: K4Un Q5Un	7820379	7394843	7886145
6	3	H3: K4Un Q5Un	37973696	40116336	37915304
24	1	H3: K4Un Q5Un	7636296	7469808	7616492
24	2	H3: K4Un Q5Un	6645546	6618262	7426968
24	3	H3: K4Un Q5Un	63211704	63192100	61261376
48	1	H3: K4Un Q5Un	42502120	41138480	43600628
48	2	H3: K4Un Q5Un	12078483	12375258	11406512
48	3	H3: K4Un Q5Un	13150795	13642377	13047081
72	1	H3: K4Un Q5Un	50665912	51052824	49247712
72	2	H3: K4Un Q5Un	27726248	26100070	26914592
72	3	H3: K4Un Q5Un	48392192	49819932	43886452
2	1	H3: K4Un Q5Me1	14520	16481	40207
2	2	H3: K4Un Q5Me1	118202	97718	95934
2	3	H3: K4Un Q5Me1	588393	530850	676566
6	1	H3: K4Un Q5Me1	68327	19788	29391
6	2	H3: K4Un Q5Me1	167124	142171	174517
6	3	H3: K4Un Q5Me1	800949	738841	887781
24	1	H3: K4Un Q5Me1	124296	107113	152468
24	2	H3: K4Un Q5Me1	143048	145500	128298
24	3	H3: K4Un Q5Me1	1314979	1244326	1217191
48	1	H3: K4Un Q5Me1	700068	742745	803126
48	2	H3: K4Un Q5Me1	214986	259726	205262
48	3	H3: K4Un Q5Me1	245732	253010	222943
72	1	H3: K4Un Q5Me1	1022987	904919	971263
72	2	H3: K4Un Q5Me1	605649	636147	527734
72	3	H3: K4Un Q5Me1	834226	746348	771570
2	1	H3: K4Me1 Q5Un	46993	46921	73327
2	2	H3: K4Me1 Q5Un	166381	233659	212732
2	3	H3: K4Me1 Q5Un	1659831	1621955	1634510
6	1	H3: K4Me1 Q5Un	88089	92770	103767
6	2	H3: K4Me1 Q5Un	484203	498000	407141
6	3	H3: K4Me1 Q5Un	2297136	2131815	2218682
24	1	H3: K4Me1 Q5Un	351368	381831	329605
24	2	H3: K4Me1 Q5Un	355194	437440	420312
24	3	H3: K4Me1 Q5Un	3223676	3204004	3028629
48	1	H3: K4Me1 Q5Un	1978551	1858114	2136333
48	2	H3: K4Me1 Q5Un	608157	699942	505174
48	3	H3: K4Me1 Q5Un	615139	600580	626978
72	1	H3: K4Me1 Q5Un	2830309	2541683	2816639
72	2	H3: K4Me1 Q5Un	1622277	1488370	1483527
72	3	H3: K4Me1 Q5Un	2155225	2136447	2126600
2	1	H3: K4Me2 Q5Un	18318	16368	16314
2	2	H3: K4Me2 Q5Un	58614	59398	42075
2	3	H3: K4Me2 Q5Un	878891	868992	751947
6	1	H3: K4Me2 Q5Un	57863	44175	48456
6	2	H3: K4Me2 Q5Un	214708	192464	180114
6	3	H3: K4Me2 Q5Un	699768	595330	634777
24	1	H3: K4Me2 Q5Un	107992	128271	102774
24	2	H3: K4Me2 Q5Un	212238	390733	412838
24	3	H3: K4Me2 Q5Un	719621	745645	717998
48	1	H3: K4Me2 Q5Un	453292	431201	474467
48	2	H3: K4Me2 Q5Un	448548	419305	406041
48	3	H3: K4Me2 Q5Un	354111	329634	348572
72	1	H3: K4Me2 Q5Un	536968	509461	460414
72	2	H3: K4Me2 Q5Un	1390072	1225938	1154538
72	3	H3: K4Me2 Q5Un	510213	485596	501989
2	1	H3: K4Me3 Q5Un	5357	5733	3934
2	2	H3: K4Me3 Q5Un	11852	17134	8839
2	3	H3: K4Me3 Q5Un	143341	101393	119893
6	1	H3: K4Me3 Q5Un	14238	10918	2578
6	2	H3: K4Me3 Q5Un	18741	18873	37953
6	3	H3: K4Me3 Q5Un	170381	177502	160018
24	1	H3: K4Me3 Q5Un	34400	34007	22181
24	2	H3: K4Me3 Q5Un	46980	42631	19574
24	3	H3: K4Me3 Q5Un	222644	220450	216769
48	1	H3: K4Me3 Q5Un	155501	125271	155872
48	2	H3: K4Me3 Q5Un	38276	63694	57126
48	3	H3: K4Me3 Q5Un	60040	45874	47967
72	1	H3: K4Me3 Q5Un	206437	165386	191736
72	2	H3: K4Me3 Q5Un	62858	87304	75831
72	3	H3: K4Me3 Q5Un	113671	107845	108993
2	1	H3: K4Ac Q5Un	8282	8130	11524
2	2	H3: K4Ac Q5Un	30704	37591	25281
2	3	H3: K4Ac Q5Un	799419	760349	720419
6	1	H3: K4Ac Q5Un	19045	63847	38677
6	2	H3: K4Ac Q5Un	45258	59104	39423
6	3	H3: K4Ac Q5Un	497583	452843	353985
24	1	H3: K4Ac Q5Un	80873	18383	18093
24	2	H3: K4Ac Q5Un	154366	147872	145268
24	3	H3: K4Ac Q5Un	620884	478867	643378
48	1	H3: K4Ac Q5Un	619414	453409	444055
48	2	H3: K4Ac Q5Un	215562	189912	158151
48	3	H3: K4Ac Q5Un	552023	437358	447504
72	1	H3: K4Ac Q5Un	461429	404827	379023
72	2	H3: K4Ac Q5Un	745498	669398	744331
72	3	H3: K4Ac Q5Un	1204659	1137297	1111146
2	1	H3: K4allysine Q5Un	141213	139681	125090
2	2	H3: K4allysine Q5Un	373207	422918	190723
2	3	H3: K4allysine Q5Un	4878322	5077879	4994056
6	1	H3: K4allysine Q5Un	578581	599131	568879
6	2	H3: K4allysine Q5Un	106045	76229	95916
6	3	H3: K4allysine Q5Un	2174053	1988796	2264225
24	1	H3: K4allysine Q5Un	308027	373888	352045
24	2	H3: K4allysine Q5Un	916742	2116979	2156138
24	3	H3: K4allysine Q5Un	3084856	3365174	3239872
48	1	H3: K4allysine Q5Un	3893716	3904579	4223900
48	2	H3: K4allysine Q5Un	1837598	1970769	1872467
48	3	H3: K4allysine Q5Un	4591835	4708851	4593756
72	1	H3: K4allysine Q5Un	4941597	5010362	5123556
72	2	H3: K4allysine Q5Un	5964336	5301894	5905056
72	3	H3: K4allysine Q5Un	6567058	6505170	6417168
2	1	H3: K9Un K14Un	679012	566566	573300
2	2	H3: K9Un K14Un	1674937	1769846	1608207
2	3	H3: K9Un K14Un	11068450	11101226	10743743
6	1	H3: K9Un K14Un	656145	606428	727042
6	2	H3: K9Un K14Un	973469	1028628	908146
6	3	H3: K9Un K14Un	12975360	13785886	12705072
24	1	H3: K9Un K14Un	3054683	2750681	3060087
24	2	H3: K9Un K14Un	3760980	4280505	4115244
24	3	H3: K9Un K14Un	30557140	29920928	29963900
48	1	H3: K9Un K14Un	22553030	22615570	23364238
48	2	H3: K9Un K14Un	5476473	4930320	5406470
48	3	H3: K9Un K14Un	8124973	7526227	8092579
72	1	H3: K9Un K14Un	29292584	29014368	29952646
72	2	H3: K9Un K14Un	12525504	11193034	12310698
72	3	H3: K9Un K14Un	20524538	21151542	21191956
2	1	H3: K9Un K14Ac	96809	98705	116524
2	2	H3: K9Un K14Ac	364017	330940	333425
2	3	H3: K9Un K14Ac	2767031	2700760	2652951
6	1	H3: K9Un K14Ac	191773	178399	308090
6	2	H3: K9Un K14Ac	412334	343226	365274
6	3	H3: K9Un K14Ac	2445829	2546730	2272364
24	1	H3: K9Un K14Ac	620067	709755	673342
24	2	H3: K9Un K14Ac	772806	783640	790102
24	3	H3: K9Un K14Ac	5266713	5336152	5155958
48	1	H3: K9Un K14Ac	4281376	4916323	4832394
48	2	H3: K9Un K14Ac	751912	624577	770270
48	3	H3: K9Un K14Ac	1377750	1413673	1463430
72	1	H3: K9Un K14Ac	6375713	5912310	5974392
72	2	H3: K9Un K14Ac	2511596	2140052	2126930
72	3	H3: K9Un K14Ac	6150182	5759825	5990164
2	1	H3: K9Me1 K14Un	486581	595707	514948
2	2	H3: K9Me1 K14Un	1544316	1389613	1474145
2	3	H3: K9Me1 K14Un	11354611	10904881	11159454
6	1	H3: K9Me1 K14Un	658064	540428	660599
6	2	H3: K9Me1 K14Un	1169355	1150778	1091455
6	3	H3: K9Me1 K14Un	13689279	13856229	13159655
24	1	H3: K9Me1 K14Un	2073238	2247739	2384969
24	2	H3: K9Me1 K14Un	3115791	3140653	3001480
24	3	H3: K9Me1 K14Un	24680840	22882024	23888792
48	1	H3: K9Me1 K14Un	18353040	19309376	19414262
48	2	H3: K9Me1 K14Un	3906746	3654481	3867686
48	3	H3: K9Me1 K14Un	5420110	5529307	5862949
72	1	H3: K9Me1 K14Un	28061668	27281878	25859330
72	2	H3: K9Me1 K14Un	10059613	9475069	8986495
72	3	H3: K9Me1 K14Un	17032310	18444804	18684802
2	1	H3: K9Me1 K14Ac	121154	97416	157506
2	2	H3: K9Me1 K14Ac	432720	430867	486551
2	3	H3: K9Me1 K14Ac	5386655	4963714	4882117
6	1	H3: K9Me1 K14Ac	306896	233335	270685
6	2	H3: K9Me1 K14Ac	423830	437709	449390
6	3	H3: K9Me1 K14Ac	4797488	4393097	4228764
24	1	H3: K9Me1 K14Ac	699701	749339	806123
24	2	H3: K9Me1 K14Ac	821711	861160	924287
24	3	H3: K9Me1 K14Ac	7494854	6952896	6602789
48	1	H3: K9Me1 K14Ac	6932993	6614941	7281772
48	2	H3: K9Me1 K14Ac	836171	720869	730494
48	3	H3: K9Me1 K14Ac	1774183	1710673	1756042
72	1	H3: K9Me1 K14Ac	9408320	9168540	9187337
72	2	H3: K9Me1 K14Ac	3564335	3387031	3541313
72	3	H3: K9Me1 K14Ac	8476558	8543225	8750557
2	1	H3: K9Me2 K14Un	901285	843634	895308
2	2	H3: K9Me2 K14Un	2475883	2369788	1377019
2	3	H3: K9Me2 K14Un	20072048	19796548	17480844
6	1	H3: K9Me2 K14Un	1076227	1099033	1047175
6	2	H3: K9Me2 K14Un	1136748	1059484	1070651
6	3	H3: K9Me2 K14Un	19750142	20369610	20442424
24	1	H3: K9Me2 K14Un	3489816	3802036	3481937
24	2	H3: K9Me2 K14Un	2927553	5555212	5540385
24	3	H3: K9Me2 K14Un	39189576	36967528	35557244
48	1	H3: K9Me2 K14Un	30961266	29595854	30862900
48	2	H3: K9Me2 K14Un	6116949	6406026	6013261
48	3	H3: K9Me2 K14Un	8862030	8712426	9188355
72	1	H3: K9Me2 K14Un	39870888	39510176	36620676
72	2	H3: K9Me2 K14Un	18296098	18362536	18481186
72	3	H3: K9Me2 K14Un	32318280	31745112	31013128
2	1	H3: K9Me2 K14Ac	293960	305543	293532
2	2	H3: K9Me2 K14Ac	878459	829802	444627
2	3	H3: K9Me2 K14Ac	9754806	8750067	9249810
6	1	H3: K9Me2 K14Ac	602931	687584	608329
6	2	H3: K9Me2 K14Ac	491539	464265	480820
6	3	H3: K9Me2 K14Ac	7610095	7794404	7985710
24	1	H3: K9Me2 K14Ac	1321369	1288432	1338672
24	2	H3: K9Me2 K14Ac	868178	1719194	1733368
24	3	H3: K9Me2 K14Ac	11159832	11739917	10600177
48	1	H3: K9Me2 K14Ac	12919277	12597701	13085984
48	2	H3: K9Me2 K14Ac	1317051	1242921	1317054
48	3	H3: K9Me2 K14Ac	3097988	2982932	3012281
72	1	H3: K9Me2 K14Ac	16882996	14928504	15888820
72	2	H3: K9Me2 K14Ac	6632251	6943505	6610542
72	3	H3: K9Me2 K14Ac	18106444	18411144	17995660
2	1	H3: K9Me3 K14Un	88555	65322	61444
2	2	H3: K9Me3 K14Un	288295	241374	101602
2	3	H3: K9Me3 K14Un	2205910	2325260	2081995
6	1	H3: K9Me3 K14Un	109378	105267	83051
6	2	H3: K9Me3 K14Un	75596	98404	65896
6	3	H3: K9Me3 K14Un	2501532	2450111	2492251
24	1	H3: K9Me3 K14Un	355712	331016	341712
24	2	H3: K9Me3 K14Un	272724	609836	643013
24	3	H3: K9Me3 K14Un	4553474	4635411	4377478
48	1	H3: K9Me3 K14Un	4150632	3700089	4017038
48	2	H3: K9Me3 K14Un	850761	889747	764553
48	3	H3: K9Me3 K14Un	1133649	1096655	1246189
72	1	H3: K9Me3 K14Un	6026900	5615692	5167764
72	2	H3: K9Me3 K14Un	2615468	2803665	2520223
72	3	H3: K9Me3 K14Un	4576550	4464404	4515598
2	1	H3: K9Me3 K14Ac	5485	5967	5389
2	2	H3: K9Me3 K14Ac	19888	18095	7722
2	3	H3: K9Me3 K14Ac	326004	297699	361507
6	1	H3: K9Me3 K14Ac	13481	9945	12110
6	2	H3: K9Me3 K14Ac	10664	5970	8571
6	3	H3: K9Me3 K14Ac	290255	291075	289713
24	1	H3: K9Me3 K14Ac	27151	30254	44406
24	2	H3: K9Me3 K14Ac	20005	56548	63512
24	3	H3: K9Me3 K14Ac	445931	436017	422358
48	1	H3: K9Me3 K14Ac	547675	530612	557069
48	2	H3: K9Me3 K14Ac	52757	50845	52988
48	3	H3: K9Me3 K14Ac	110321	137893	125035
72	1	H3: K9Me3 K14Ac	698276	593900	639509
72	2	H3: K9Me3 K14Ac	340719	346200	351275
72	3	H3: K9Me3 K14Ac	795858	768999	802067
2	1	H3: K9Ac K14Un	627	849	9880
2	2	H3: K9Ac K14Un	21683	22848	33852
2	3	H3: K9Ac K14Un	234495	258116	153565
6	1	H3: K9Ac K14Un	5287	9228	6431
6	2	H3: K9Ac K14Un	28673	17131	32661
6	3	H3: K9Ac K14Un	228554	224899	207594
24	1	H3: K9Ac K14Un	22693	27625	23500
24	2	H3: K9Ac K14Un	30120	67728	56249
24	3	H3: K9Ac K14Un	453231	400379	444630
48	1	H3: K9Ac K14Un	320039	286749	296939
48	2	H3: K9Ac K14Un	50415	50077	42262
48	3	H3: K9Ac K14Un	113441	83917	93291
72	1	H3: K9Ac K14Un	374588	380960	426096
72	2	H3: K9Ac K14Un	126763	133515	124901
72	3	H3: K9Ac K14Un	354626	312006	362971
2	1	H3: K9Ac K14Ac	14563	17056	15223
2	2	H3: K9Ac K14Ac	15692	13549	5427
2	3	H3: K9Ac K14Ac	238625	246529	202162
6	1	H3: K9Ac K14Ac	16478	26848	26823
6	2	H3: K9Ac K14Ac	34257	36748	20331
6	3	H3: K9Ac K14Ac	207991	195018	198285
24	1	H3: K9Ac K14Ac	57526	48455	29996
24	2	H3: K9Ac K14Ac	24525	36737	29971
24	3	H3: K9Ac K14Ac	311862	356520	398053
48	1	H3: K9Ac K14Ac	317589	350952	356155
48	2	H3: K9Ac K14Ac	20143	42051	37473
48	3	H3: K9Ac K14Ac	70862	83672	74612
72	1	H3: K9Ac K14Ac	324550	376240	436321
72	2	H3: K9Ac K14Ac	142376	116478	117800
72	3	H3: K9Ac K14Ac	435375	469110	448190
2	1	H3: K18Un Q19Un K23Un	1734774	1723259	1660516	0
2	2	H3: K18Un Q19Un K23Un	5162633	4918623	3740804	0
2	3	H3: K18Un Q19Un K23Un	38149516	36185680	37820208	0
6	1	H3: K18Un Q19Un K23Un	1922025	1900068	1729409	0
6	2	H3: K18Un Q19Un K23Un	12569607	12784728	11908534	0
6	3	H3: K18Un Q19Un K23Un	21848764	23029822	22250676	0
24	1	H3: K18Un Q19Un K23Un	7995617	8458635	8670948	0
24	2	H3: K18Un Q19Un K23Un	2735082	2689605	2485302	0
24	3	H3: K18Un Q19Un K23Un	42160884	41174208	44300420	0
48	1	H3: K18Un Q19Un K23Un	74668816	75260752	78634360	0
48	2	H3: K18Un Q19Un K23Un	6040567	8228123	7679015	0
48	3	H3: K18Un Q19Un K23Un	97149608	98190480	94698336	0
72	1	H3: K18Un Q19Un K23Un	97801128	83631856	86210728	0
72	2	H3: K18Un Q19Un K23Un	34707024	36837660	37865256	0
72	3	H3: K18Un Q19Un K23Un	81716120	82637536	85724520	0
2	1	H3: K18Un Q19Un K23Me1	29602	23284	26600	1
2	2	H3: K18Un Q19Un K23Me1	123041	133640	97983	1
2	3	H3: K18Un Q19Un K23Me1	1212670	1170878	1080531	1
6	1	H3: K18Un Q19Un K23Me1	20119	20870	35055	1
6	2	H3: K18Un Q19Un K23Me1	420836	293078	355176	1
6	3	H3: K18Un Q19Un K23Me1	659254	607492	629321	1
24	1	H3: K18Un Q19Un K23Me1	281901	253446	205827	1
24	2	H3: K18Un Q19Un K23Me1	67566	55540	59876	1
24	3	H3: K18Un Q19Un K23Me1	1424100	1173255	1305199	1
48	1	H3: K18Un Q19Un K23Me1	2318897	2096935	2159777	1
48	2	H3: K18Un Q19Un K23Me1	162346	223758	222430	1
48	3	H3: K18Un Q19Un K23Me1	2722670	2868771	2337523	1
72	1	H3: K18Un Q19Un K23Me1	2960185	2681470	2996757	1
72	2	H3: K18Un Q19Un K23Me1	1091983	1347073	1223251	1
72	3	H3: K18Un Q19Un K23Me1	2671647	2357588	2303882	1
2	1	H3: K18Un Q19Un K23Ac	177084	199242	201470	4
2	2	H3: K18Un Q19Un K23Ac	856722	882188	544914	4
2	3	H3: K18Un Q19Un K23Ac	8785093	9182542	9711848	4
6	1	H3: K18Un Q19Un K23Ac	403361	428144	405589	4
6	2	H3: K18Un Q19Un K23Ac	1623736	1613143	1562718	4
6	3	H3: K18Un Q19Un K23Ac	2753388	2772124	2736402	4
24	1	H3: K18Un Q19Un K23Ac	1304449	1372834	1435790	4
24	2	H3: K18Un Q19Un K23Ac	509059	539692	498388	4
24	3	H3: K18Un Q19Un K23Ac	9387343	9059077	9583244	4
48	1	H3: K18Un Q19Un K23Ac	11247563	11060754	11650116	4
48	2	H3: K18Un Q19Un K23Ac	1629308	2263869	2183003	4
48	3	H3: K18Un Q19Un K23Ac	18869112	18477766	18722154	4
72	1	H3: K18Un Q19Un K23Ac	15465737	13105608	14188206	4
72	2	H3: K18Un Q19Un K23Ac	5964194	7340578	6733537	4
72	3	H3: K18Un Q19Un K23Ac	15418207	16606216	16353950	4
2	1	H3: K18Un Q19Me1 K23Un	220215	164025	178890	0
2	2	H3: K18Un Q19Me1 K23Un	499914	557292	559082	0
2	3	H3: K18Un Q19Me1 K23Un	4202330	3974268	4477298	0
6	1	H3: K18Un Q19Me1 K23Un	206209	171129	176869	0
6	2	H3: K18Un Q19Me1 K23Un	1538726	1152361	1294047	0
6	3	H3: K18Un Q19Me1 K23Un	2512926	2134409	2261013	0
24	1	H3: K18Un Q19Me1 K23Un	959337	1003662	911908	0
24	2	H3: K18Un Q19Me1 K23Un	367336	383452	395582	0
24	3	H3: K18Un Q19Me1 K23Un	5407818	4534355	4672071	0
48	1	H3: K18Un Q19Me1 K23Un	8193140	8124389	8763782	0
48	2	H3: K18Un Q19Me1 K23Un	829374	832740	708578	0
48	3	H3: K18Un Q19Me1 K23Un	10814878	11639610	9000579	0
72	1	H3: K18Un Q19Me1 K23Un	12787954	10219562	10977025	0
72	2	H3: K18Un Q19Me1 K23Un	3951673	4071335	4145649	0
72	3	H3: K18Un Q19Me1 K23Un	9642281	9009418	8380755	0
2	1	H3: K18Me1 Q19Un K23Un	11127	20726	11910	0
2	2	H3: K18Me1 Q19Un K23Un	37337	41213	35009	0
2	3	H3: K18Me1 Q19Un K23Un	332366	363238	403126	0
6	1	H3: K18Me1 Q19Un K23Un	13966	13084	12647	0
6	2	H3: K18Me1 Q19Un K23Un	66592	80204	58791	0
6	3	H3: K18Me1 Q19Un K23Un	159638	157569	165870	0
24	1	H3: K18Me1 Q19Un K23Un	58778	72391	67794	0
24	2	H3: K18Me1 Q19Un K23Un	31916	34112	27813	0
24	3	H3: K18Me1 Q19Un K23Un	382803	383646	406699	0
48	1	H3: K18Me1 Q19Un K23Un	520334	559528	616487	0
48	2	H3: K18Me1 Q19Un K23Un	46758	57687	65574	0
48	3	H3: K18Me1 Q19Un K23Un	890664	912760	821156	0
72	1	H3: K18Me1 Q19Un K23Un	757510	656062	702654	0
72	2	H3: K18Me1 Q19Un K23Un	269044	302502	278512	0
72	3	H3: K18Me1 Q19Un K23Un	566841	610331	626928	0
2	1	H3: K18Ac Q19Un K23Un	25422	37258	26790	0
2	2	H3: K18Ac Q19Un K23Un	159268	110574	84679	0
2	3	H3: K18Ac Q19Un K23Un	1332457	1341035	1448047	0
6	1	H3: K18Ac Q19Un K23Un	31275	40765	23394	0
6	2	H3: K18Ac Q19Un K23Un	340915	335941	326795	0
6	3	H3: K18Ac Q19Un K23Un	543630	606331	603440	0
24	1	H3: K18Ac Q19Un K23Un	238810	279849	281991	0
24	2	H3: K18Ac Q19Un K23Un	99039	91313	121668	0
24	3	H3: K18Ac Q19Un K23Un	1678442	1724066	1729194	0
48	1	H3: K18Ac Q19Un K23Un	2494612	2470899	2543106	0
48	2	H3: K18Ac Q19Un K23Un	166429	213572	214845	0
48	3	H3: K18Ac Q19Un K23Un	3771583	3830477	3844782	0
72	1	H3: K18Ac Q19Un K23Un	3238433	2914411	2997669	0
72	2	H3: K18Ac Q19Un K23Un	1120154	1218432	1110709	0
72	3	H3: K18Ac Q19Un K23Un	3315885	3444495	3471413	0
2	1	H3: K18Ac Q19Un K23Ac	4586	2335	3537	3
2	2	H3: K18Ac Q19Un K23Ac	39073	23946	9005	3
2	3	H3: K18Ac Q19Un K23Ac	601215	569516	610915	3
6	1	H3: K18Ac Q19Un K23Ac	15178	6938	7813	3
6	2	H3: K18Ac Q19Un K23Ac	64861	48708	57101	3
6	3	H3: K18Ac Q19Un K23Ac	116879	119066	110051	3
24	1	H3: K18Ac Q19Un K23Ac	52672	60884	79353	3
24	2	H3: K18Ac Q19Un K23Ac	16526	22949	12308	3
24	3	H3: K18Ac Q19Un K23Ac	577036	574794	608276	3
48	1	H3: K18Ac Q19Un K23Ac	660686	708329	737169	3
48	2	H3: K18Ac Q19Un K23Ac	96938	155654	153708	3
48	3	H3: K18Ac Q19Un K23Ac	1339848	1389610	1335283	3
72	1	H3: K18Ac Q19Un K23Ac	1005512	853628	859033	3
72	2	H3: K18Ac Q19Un K23Ac	311687	349075	349623	3
72	3	H3: K18Ac Q19Un K23Ac	1093867	1064512	1185628	3
2	1	H3: R42Un R49Un	585983	583451	629560
2	2	H3: R42Un R49Un	3655536	3427470	1644896
2	3	H3: R42Un R49Un	35305112	37533004	35746568
6	1	H3: R42Un R49Un	1794466	1819237	1696801
6	2	H3: R42Un R49Un	897953	763086	858794
6	3	H3: R42Un R49Un	18253572	18108004	18024326
24	1	H3: R42Un R49Un	2057348	2040726	2120754
24	2	H3: R42Un R49Un	4384103	10347060	9671156
24	3	H3: R42Un R49Un	36430608	35800200	34649572
48	1	H3: R42Un R49Un	26336794	25552418	27372144
48	2	H3: R42Un R49Un	17191478	15371052	16490612
48	3	H3: R42Un R49Un	33669228	35990348	35234324
72	1	H3: R42Un R49Un	32204248	32308970	31375800
72	2	H3: R42Un R49Un	43393844	40514136	42101992
72	3	H3: R42Un R49Un	58666252	59632360	59756948
2	1	H3: R42Un R49Me2	12428	11091	5250
2	2	H3: R42Un R49Me2	53412	58438	25617
2	3	H3: R42Un R49Me2	434616	444882	334262
6	1	H3: R42Un R49Me2	13231	12578	13360
6	2	H3: R42Un R49Me2	22327	26425	25075
6	3	H3: R42Un R49Me2	287788	326449	334032
24	1	H3: R42Un R49Me2	30073	55686	29046
24	2	H3: R42Un R49Me2	34464	63347	56863
24	3	H3: R42Un R49Me2	857326	941062	871906
48	1	H3: R42Un R49Me2	517277	520638	532131
48	2	H3: R42Un R49Me2	275935	256097	214199
48	3	H3: R42Un R49Me2	790361	862775	792799
72	1	H3: R42Un R49Me2	688702	689158	610097
72	2	H3: R42Un R49Me2	297726	347171	336148
72	3	H3: R42Un R49Me2	1164773	1221850	1073037
2	1	H3: R42Me2 R49Un	872	115	421
2	2	H3: R42Me2 R49Un	8120	6736	4095
2	3	H3: R42Me2 R49Un	62816	70988	58065
6	1	H3: R42Me2 R49Un	5527	9169	1556
6	2	H3: R42Me2 R49Un	5384	6767	34200
6	3	H3: R42Me2 R49Un	100475	75320	94563
24	1	H3: R42Me2 R49Un	15289	2991	10723
24	2	H3: R42Me2 R49Un	11716	53235	20399
24	3	H3: R42Me2 R49Un	108332	113001	121879
48	1	H3: R42Me2 R49Un	69719	79199	75402
48	2	H3: R42Me2 R49Un	23757	25677	30735
48	3	H3: R42Me2 R49Un	44230	64659	74910
72	1	H3: R42Me2 R49Un	88012	116822	81232
72	2	H3: R42Me2 R49Un	88799	80695	65074
72	3	H3: R42Me2 R49Un	92031	116626	94010
2	1	H3: R49Un cleaved right	62004	57417	36773
2	2	H3: R49Un cleaved right	483836	480065	275271
2	3	H3: R49Un cleaved right	1778145	1327351	1557344
6	1	H3: R49Un cleaved right	31055	38555	34139
6	2	H3: R49Un cleaved right	178309	154896	165463
6	3	H3: R49Un cleaved right	1636883	1764758	1660291
24	1	H3: R49Un cleaved right	428719	460377	472706
24	2	H3: R49Un cleaved right	300105	336261	317693
24	3	H3: R49Un cleaved right	4716151	4686887	4603256
48	1	H3: R49Un cleaved right	3185751	3249809	3409788
48	2	H3: R49Un cleaved right	1279170	1134786	1164794
48	3	H3: R49Un cleaved right	3072471	3053285	3107243
72	1	H3: R49Un cleaved right	3398933	2869558	2642487
72	2	H3: R49Un cleaved right	1485581	1563321	1500129
72	3	H3: R49Un cleaved right	4302765	3771824	4001010
2	1	H3: Q52Un K56Un	335638	354982	374668
2	2	H3: Q52Un K56Un	1995964	1815073	1171861
2	3	H3: Q52Un K56Un	11114073	12034622	11398318
6	1	H3: Q52Un K56Un	543103	587852	502136
6	2	H3: Q52Un K56Un	462660	478584	455950
6	3	H3: Q52Un K56Un	7687897	7697650	7267340
24	1	H3: Q52Un K56Un	961663	908777	908289
24	2	H3: Q52Un K56Un	1277609	2090480	1989646
24	3	H3: Q52Un K56Un	18320036	18717584	17691570
48	1	H3: Q52Un K56Un	12352842	11447778	11561496
48	2	H3: Q52Un K56Un	6751644	6892622	6408313
48	3	H3: Q52Un K56Un	17379204	17436048	16419321
72	1	H3: Q52Un K56Un	14164960	13694352	12146913
72	2	H3: Q52Un K56Un	11557334	13137208	11636185
72	3	H3: Q52Un K56Un	28009036	27359212	27120092
2	1	H3: Q52Un K56Me1	4213	4128	4782
2	2	H3: Q52Un K56Me1	40400	28308	20639
2	3	H3: Q52Un K56Me1	346322	263699	268623
6	1	H3: Q52Un K56Me1	4930	7782	13614
6	2	H3: Q52Un K56Me1	19863	22925	26494
6	3	H3: Q52Un K56Me1	175297	207571	183272
24	1	H3: Q52Un K56Me1	22167	23505	14761
24	2	H3: Q52Un K56Me1	20754	46311	50039
24	3	H3: Q52Un K56Me1	466934	473569	462672
48	1	H3: Q52Un K56Me1	260138	256762	317688
48	2	H3: Q52Un K56Me1	166483	183407	168945
48	3	H3: Q52Un K56Me1	379846	390852	335463
72	1	H3: Q52Un K56Me1	414571	356502	295724
72	2	H3: Q52Un K56Me1	327978	319914	296415
72	3	H3: Q52Un K56Me1	657163	707868	596746
2	1	H3: Q52Un K56Ac	104	217	331
2	2	H3: Q52Un K56Ac	2393	1452	1297
2	3	H3: Q52Un K56Ac	81845	113489	110086
6	1	H3: Q52Un K56Ac	1450	1336	491
6	2	H3: Q52Un K56Ac	44666	41566	31380
6	3	H3: Q52Un K56Ac	60600	71597	69779
24	1	H3: Q52Un K56Ac	885	1616	960
24	2	H3: Q52Un K56Ac	3440	5910	6665
24	3	H3: Q52Un K56Ac	44812	71130	51671
48	1	H3: Q52Un K56Ac	10935	8266	10345
48	2	H3: Q52Un K56Ac	9952	15672	8281
48	3	H3: Q52Un K56Ac	18085	17954	9306
72	1	H3: Q52Un K56Ac	19847	19014	15240
72	2	H3: Q52Un K56Ac	55651	49782	47770
72	3	H3: Q52Un K56Ac	18468	23074	24607
2	1	H3: Q52Me1 K56Un	7072	7831	3939
2	2	H3: Q52Me1 K56Un	55260	45083	28340
2	3	H3: Q52Me1 K56Un	439962	367390	426281
6	1	H3: Q52Me1 K56Un	7381	10172	19787
6	2	H3: Q52Me1 K56Un	27249	25866	29070
6	3	H3: Q52Me1 K56Un	262090	278137	255073
24	1	H3: Q52Me1 K56Un	30046	36033	25324
24	2	H3: Q52Me1 K56Un	31391	60170	58346
24	3	H3: Q52Me1 K56Un	690846	677021	641059
48	1	H3: Q52Me1 K56Un	377548	338860	415914
48	2	H3: Q52Me1 K56Un	241547	219838	231838
48	3	H3: Q52Me1 K56Un	547568	527102	441688
72	1	H3: Q52Me1 K56Un	547929	483179	449195
72	2	H3: Q52Me1 K56Un	420036	431834	414042
72	3	H3: Q52Me1 K56Un	950094	1005035	807823
2	1	H3: K64Un	1717525	1641261	1587232
2	2	H3: K64Un	10105494	9732283	8057208
2	3	H3: K64Un	74785832	74130216	80563968
6	1	H3: K64Un	4006008	3931304	3963795
6	2	H3: K64Un	3934796	4113721	3971688
6	3	H3: K64Un	43768900	43681472	43318628
24	1	H3: K64Un	5058435	5046684	5445355
24	2	H3: K64Un	19465164	22250258	21366682
24	3	H3: K64Un	98796224	101199496	94461136
48	1	H3: K64Un	57137032	63002816	61765028
48	2	H3: K64Un	32903336	35428248	35020792
48	3	H3: K64Un	99844864	98821760	96257720
72	1	H3: K64Un	70366864	62540632	66003996
72	2	H3: K64Un	69389296	83359680	69084656
72	3	H3: K64Un	156574016	140524672	153486576
2	1	H3: K79Un	375398	408482	333659
2	2	H3: K79Un	2604896	2551526	1601098
2	3	H3: K79Un	15808952	14779672	14253384
6	1	H3: K79Un	788059	774277	774045
6	2	H3: K79Un	725252	652285	656384
6	3	H3: K79Un	9974532	9662767	9036475
24	1	H3: K79Un	1127996	1193412	1050113
24	2	H3: K79Un	2981674	4246366	3838106
24	3	H3: K79Un	21294136	21936304	22400600
48	1	H3: K79Un	16317460	17035240	15467778
48	2	H3: K79Un	9490957	9756918	8393979
48	3	H3: K79Un	22076058	21445260	20673408
72	1	H3: K79Un	19788678	20336242	18615880
72	2	H3: K79Un	17067494	16328350	16235284
72	3	H3: K79Un	31194904	29168750	28992468
2	1	H3: K79Me1	111591	115538	121280
2	2	H3: K79Me1	999353	940751	554253
2	3	H3: K79Me1	5677543	5816067	5316588
6	1	H3: K79Me1	310268	297563	259625
6	2	H3: K79Me1	272575	266804	256084
6	3	H3: K79Me1	3369791	3316600	3107372
24	1	H3: K79Me1	267758	268091	270054
24	2	H3: K79Me1	1472512	1938947	1824329
24	3	H3: K79Me1	6244090	6548452	6186251
48	1	H3: K79Me1	3203338	3100798	3199573
48	2	H3: K79Me1	2156491	2201925	1988361
48	3	H3: K79Me1	5237140	5036940	4906730
72	1	H3: K79Me1	3964644	3717637	3575107
72	2	H3: K79Me1	4072538	4040646	4032207
72	3	H3: K79Me1	6944956	7133493	6694838
2	1	H3: K79Me2	92610	93623	80943
2	2	H3: K79Me2	836136	723604	303328
2	3	H3: K79Me2	7238953	7513103	8133100
6	1	H3: K79Me2	378208	338527	376507
6	2	H3: K79Me2	167342	168166	178018
6	3	H3: K79Me2	3947707	4009009	3873388
24	1	H3: K79Me2	295907	321011	317733
24	2	H3: K79Me2	962069	2401091	2170485
24	3	H3: K79Me2	7082076	7610583	6964040
48	1	H3: K79Me2	3539297	3677427	3714844
48	2	H3: K79Me2	2094456	2219476	2079616
48	3	H3: K79Me2	5100523	4937403	5129478
72	1	H3: K79Me2	4317289	3902581	3650970
72	2	H3: K79Me2	5501240	5912926	5232077
72	3	H3: K79Me2	7658504	7438745	7221108
2	1	H3: K79Me3	1640	6882	3860
2	2	H3: K79Me3	61388	60623	28190
2	3	H3: K79Me3	257698	257351	221246
6	1	H3: K79Me3	10337	7551	6635
6	2	H3: K79Me3	308376	266291	292707
6	3	H3: K79Me3	287000	276883	306125
24	1	H3: K79Me3	43974	39289	30679
24	2	H3: K79Me3	37627	89088	89943
24	3	H3: K79Me3	469598	480857	465859
48	1	H3: K79Me3	218208	239791	279771
48	2	H3: K79Me3	177910	184006	170498
48	3	H3: K79Me3	135093	106860	101814
72	1	H3: K79Me3	158319	140733	132685
72	2	H3: K79Me3	223328	195995	234115
72	3	H3: K79Me3	237081	213223	214619
2	1	H3: K79Ac	3599	4398	1848
2	2	H3: K79Ac	11269	7499	2562
2	3	H3: K79Ac	88580	109156	99417
6	1	H3: K79Ac	2839	3232	3202
6	2	H3: K79Ac	1914	1359	1493
6	3	H3: K79Ac	66850	70899	56856
24	1	H3: K79Ac	6718	6624	4802
24	2	H3: K79Ac	13649	19380	14243
24	3	H3: K79Ac	130640	130968	152571
48	1	H3: K79Ac	88075	88045	92791
48	2	H3: K79Ac	64760	48478	47158
48	3	H3: K79Ac	117586	107698	111004
72	1	H3: K79Ac	105222	112934	120910
72	2	H3: K79Ac	151112	137466	110762
72	3	H3: K79Ac	151775	154083	128218
2	1	H3: K122Un	406042	411374	400272
2	2	H3: K122Un	2883087	2597567	1742331
2	3	H3: K122Un	14480670	13151417	13473426
6	1	H3: K122Un	595198	573586	533030
6	2	H3: K122Un	909210	931236	856136
6	3	H3: K122Un	12786400	11972976	11486617
24	1	H3: K122Un	1395154	1400161	1295856
24	2	H3: K122Un	1904176	2789908	2144642
24	3	H3: K122Un	29876664	30603602	29157946
48	1	H3: K122Un	17747742	18103102	18190928
48	2	H3: K122Un	8987569	9466853	8595666
48	3	H3: K122Un	25432664	26638066	23598568
72	1	H3: K122Un	26149692	24137536	22091810
72	2	H3: K122Un	13003364	13997240	12354391
72	3	H3: K122Un	40936644	38670224	37477156
2	1	H3: K122Ac	1241	1528	1495
2	2	H3: K122Ac	16624	4175	5329
2	3	H3: K122Ac	115754	91474	127730
6	1	H3: K122Ac	2632	2335	1156
6	2	H3: K122Ac	3457	5321	2039
6	3	H3: K122Ac	52706	58034	72075
24	1	H3: K122Ac	3580	2511	9324
24	2	H3: K122Ac	7496	13270	11917
24	3	H3: K122Ac	187890	205763	208079
48	1	H3: K122Ac	122382	168951	137290
48	2	H3: K122Ac	44445	62023	36623
48	3	H3: K122Ac	115969	128632	98354
72	1	H3: K122Ac	88470	78261	61901
72	2	H3: K122Ac	87814	79935	66004
72	3	H3: K122Ac	176293	182981	148664
2	1	H3.1/3.2: K27Un K36Un	12	313	528
2	2	H3.1/3.2: K27Un K36Un	13003	3875	4814
2	3	H3.1/3.2: K27Un K36Un	624	941	29
6	1	H3.1/3.2: K27Un K36Un	555	168	40
6	2	H3.1/3.2: K27Un K36Un	258040	295462	253812
6	3	H3.1/3.2: K27Un K36Un	98810	117683	68854
24	1	H3.1/3.2: K27Un K36Un	3383	10558	4657
24	2	H3.1/3.2: K27Un K36Un	11967	3040	14439
24	3	H3.1/3.2: K27Un K36Un	196	193	402
48	1	H3.1/3.2: K27Un K36Un	260836	274203	204138
48	2	H3.1/3.2: K27Un K36Un	522060	498174	488526
48	3	H3.1/3.2: K27Un K36Un	6968	15923	12509
72	1	H3.1/3.2: K27Un K36Un	185003	176213	186778
72	2	H3.1/3.2: K27Un K36Un	293638	358803	310278
72	3	H3.1/3.2: K27Un K36Un	110020	128818	121061
2	1	H3.1/3.2: K27Un K36Me1	305	265	292
2	2	H3.1/3.2: K27Un K36Me1	11133	10275	795
2	3	H3.1/3.2: K27Un K36Me1	2438	675	755
6	1	H3.1/3.2: K27Un K36Me1	132	300	627
6	2	H3.1/3.2: K27Un K36Me1	153677	187933	125017
6	3	H3.1/3.2: K27Un K36Me1	57484	62396	42818
24	1	H3.1/3.2: K27Un K36Me1	3928	1683	4859
24	2	H3.1/3.2: K27Un K36Me1	4856	5384	10626
24	3	H3.1/3.2: K27Un K36Me1	1132	477	306
48	1	H3.1/3.2: K27Un K36Me1	109788	112672	92820
48	2	H3.1/3.2: K27Un K36Me1	188914	156345	215753
48	3	H3.1/3.2: K27Un K36Me1	14427	22750	14874
72	1	H3.1/3.2: K27Un K36Me1	73832	115088	78032
72	2	H3.1/3.2: K27Un K36Me1	162921	163005	149744
72	3	H3.1/3.2: K27Un K36Me1	114764	113758	94979
2	1	H3.1/3.2: K27Un K36Me2	1983	2336	3056
2	2	H3.1/3.2: K27Un K36Me2	436973	329426	471783
2	3	H3.1/3.2: K27Un K36Me2	13050	33268	26389
6	1	H3.1/3.2: K27Un K36Me2	3868	1899	1800
6	2	H3.1/3.2: K27Un K36Me2	3926763	3820646	4058780
6	3	H3.1/3.2: K27Un K36Me2	1284808	1383977	1254232
24	1	H3.1/3.2: K27Un K36Me2	141926	106958	82972
24	2	H3.1/3.2: K27Un K36Me2	235135	258315	317385
24	3	H3.1/3.2: K27Un K36Me2	20303	24026	20714
48	1	H3.1/3.2: K27Un K36Me2	3083152	2593501	3146304
48	2	H3.1/3.2: K27Un K36Me2	3129072	3053989	3032369
48	3	H3.1/3.2: K27Un K36Me2	421023	378010	338575
72	1	H3.1/3.2: K27Un K36Me2	3555034	3056044	3334021
72	2	H3.1/3.2: K27Un K36Me2	5021080	5290600	5418969
72	3	H3.1/3.2: K27Un K36Me2	2493677	2460265	2991525
2	1	H3.1/3.2: K27Un K36Me3	1205	2263	1721
2	2	H3.1/3.2: K27Un K36Me3	307288	349796	277255
2	3	H3.1/3.2: K27Un K36Me3	1587	21624	12231
6	1	H3.1/3.2: K27Un K36Me3	2942	2575	181
6	2	H3.1/3.2: K27Un K36Me3	2510227	2418973	2309516
6	3	H3.1/3.2: K27Un K36Me3	929320	829904	868262
24	1	H3.1/3.2: K27Un K36Me3	73001	40066	50668
24	2	H3.1/3.2: K27Un K36Me3	286712	272303	285942
24	3	H3.1/3.2: K27Un K36Me3	16381	8333	6326
48	1	H3.1/3.2: K27Un K36Me3	2169947	1859288	2022786
48	2	H3.1/3.2: K27Un K36Me3	1250193	1336165	1165977
48	3	H3.1/3.2: K27Un K36Me3	145838	97660	159883
72	1	H3.1/3.2: K27Un K36Me3	2647420	2461312	2257138
72	2	H3.1/3.2: K27Un K36Me3	4462113	4393329	4023102
72	3	H3.1/3.2: K27Un K36Me3	1635533	1805364	2175747
2	1	H3.1/3.2: K27Me1 K36Un	137	26	378
2	2	H3.1/3.2: K27Me1 K36Un	24408	20001	31466
2	3	H3.1/3.2: K27Me1 K36Un	1105	5545	2429
6	1	H3.1/3.2: K27Me1 K36Un	62	83	174
6	2	H3.1/3.2: K27Me1 K36Un	497828	447683	481187
6	3	H3.1/3.2: K27Me1 K36Un	143574	168695	152175
24	1	H3.1/3.2: K27Me1 K36Un	11034	11540	1952
24	2	H3.1/3.2: K27Me1 K36Un	32410	23595	32395
24	3	H3.1/3.2: K27Me1 K36Un	6289	9	1628
48	1	H3.1/3.2: K27Me1 K36Un	392475	415475	347253
48	2	H3.1/3.2: K27Me1 K36Un	493107	469142	525801
48	3	H3.1/3.2: K27Me1 K36Un	7775	24037	11172
72	1	H3.1/3.2: K27Me1 K36Un	395827	331016	376993
72	2	H3.1/3.2: K27Me1 K36Un	580577	649759	600690
72	3	H3.1/3.2: K27Me1 K36Un	317316	291104	307155
2	1	H3.1/3.2: K27Me1 K36Me1	161	340	103
2	2	H3.1/3.2: K27Me1 K36Me1	31389	43246	56510
2	3	H3.1/3.2: K27Me1 K36Me1	10	206	162
6	1	H3.1/3.2: K27Me1 K36Me1	693	587	2701
6	2	H3.1/3.2: K27Me1 K36Me1	365807	331958	267030
6	3	H3.1/3.2: K27Me1 K36Me1	112507	112772	125894
24	1	H3.1/3.2: K27Me1 K36Me1	2903	551	1123
24	2	H3.1/3.2: K27Me1 K36Me1	10960	7034	16252
24	3	H3.1/3.2: K27Me1 K36Me1	2519	1348	461
48	1	H3.1/3.2: K27Me1 K36Me1	278619	240578	241192
48	2	H3.1/3.2: K27Me1 K36Me1	284055	311629	260790
48	3	H3.1/3.2: K27Me1 K36Me1	9861	26728	19572
72	1	H3.1/3.2: K27Me1 K36Me1	252459	220285	285843
72	2	H3.1/3.2: K27Me1 K36Me1	433114	420718	427321
72	3	H3.1/3.2: K27Me1 K36Me1	360831	403872	346621
2	1	H3.1/3.2: K27Me1 K36Me2	10409	16466	2670
2	2	H3.1/3.2: K27Me1 K36Me2	2167217	2434285	2377556
2	3	H3.1/3.2: K27Me1 K36Me2	108646	131249	75837
6	1	H3.1/3.2: K27Me1 K36Me2	11386	49026	39151
6	2	H3.1/3.2: K27Me1 K36Me2	8453516	8851980	9624770
6	3	H3.1/3.2: K27Me1 K36Me2	3732935	3697250	3549046
24	1	H3.1/3.2: K27Me1 K36Me2	248998	251065	183595
24	2	H3.1/3.2: K27Me1 K36Me2	1702837	1712317	1913272
24	3	H3.1/3.2: K27Me1 K36Me2	122882	123691	92092
48	1	H3.1/3.2: K27Me1 K36Me2	6954949	8048835	8199219
48	2	H3.1/3.2: K27Me1 K36Me2	5242486	4972248	5273621
48	3	H3.1/3.2: K27Me1 K36Me2	690546	694358	655518
72	1	H3.1/3.2: K27Me1 K36Me2	11411087	10450767	9452251
72	2	H3.1/3.2: K27Me1 K36Me2	14924957	15444757	13685416
72	3	H3.1/3.2: K27Me1 K36Me2	9432337	9019694	9585009
2	1	H3.1/3.2: K27Me1 K36Me3	654	66	1753
2	2	H3.1/3.2: K27Me1 K36Me3	994362	919820	935756
2	3	H3.1/3.2: K27Me1 K36Me3	41829	32497	11103
6	1	H3.1/3.2: K27Me1 K36Me3	5038	6070	10340
6	2	H3.1/3.2: K27Me1 K36Me3	2701742	2974073	2889814
6	3	H3.1/3.2: K27Me1 K36Me3	1095368	966857	866633
24	1	H3.1/3.2: K27Me1 K36Me3	31428	19929	31526
24	2	H3.1/3.2: K27Me1 K36Me3	714624	787527	711215
24	3	H3.1/3.2: K27Me1 K36Me3	92595	138001	67032
48	1	H3.1/3.2: K27Me1 K36Me3	2749612	2707760	2642995
48	2	H3.1/3.2: K27Me1 K36Me3	1536774	1500419	1720422
48	3	H3.1/3.2: K27Me1 K36Me3	157936	143185	176636
72	1	H3.1/3.2: K27Me1 K36Me3	3668220	3510543	3329987
72	2	H3.1/3.2: K27Me1 K36Me3	5719723	5914850	5331102
72	3	H3.1/3.2: K27Me1 K36Me3	2952001	2876342	3143662
2	1	H3.1/3.2: K27Me2 K36Un	26014	3525	30255
2	2	H3.1/3.2: K27Me2 K36Un	2675797	2570007	2771013
2	3	H3.1/3.2: K27Me2 K36Un	164931	188951	91131
6	1	H3.1/3.2: K27Me2 K36Un	48053	20194	30203
6	2	H3.1/3.2: K27Me2 K36Un	5869672	5945795	5934791
6	3	H3.1/3.2: K27Me2 K36Un	1698662	1901040	1620572
24	1	H3.1/3.2: K27Me2 K36Un	229601	268832	241825
24	2	H3.1/3.2: K27Me2 K36Un	2730275	2648761	2793978
24	3	H3.1/3.2: K27Me2 K36Un	59623	79052	117092
48	1	H3.1/3.2: K27Me2 K36Un	5536197	4974410	5569991
48	2	H3.1/3.2: K27Me2 K36Un	5433409	5857645	6177165
48	3	H3.1/3.2: K27Me2 K36Un	221239	352199	320770
72	1	H3.1/3.2: K27Me2 K36Un	6413348	6605254	5683953
72	2	H3.1/3.2: K27Me2 K36Un	10765908	10644344	10618446
72	3	H3.1/3.2: K27Me2 K36Un	4445531	4349604	4742200
2	1	H3.1/3.2: K27Me2 K36Me1	36900	40077	17098
2	2	H3.1/3.2: K27Me2 K36Me1	3543174	3737606	3701893
2	3	H3.1/3.2: K27Me2 K36Me1	233809	193087	119131
6	1	H3.1/3.2: K27Me2 K36Me1	53616	46552	47693
6	2	H3.1/3.2: K27Me2 K36Me1	4691483	4193980	4746158
6	3	H3.1/3.2: K27Me2 K36Me1	1883877	1949931	1878944
24	1	H3.1/3.2: K27Me2 K36Me1	212906	242513	211794
24	2	H3.1/3.2: K27Me2 K36Me1	2740411	2729058	2850692
24	3	H3.1/3.2: K27Me2 K36Me1	113567	93963	117427
48	1	H3.1/3.2: K27Me2 K36Me1	4363650	4594926	4142487
48	2	H3.1/3.2: K27Me2 K36Me1	5922064	5695889	5522080
48	3	H3.1/3.2: K27Me2 K36Me1	414049	590137	630873
72	1	H3.1/3.2: K27Me2 K36Me1	5661893	5184241	5482038
72	2	H3.1/3.2: K27Me2 K36Me1	8604720	7801752	7379621
72	3	H3.1/3.2: K27Me2 K36Me1	6394193	5829748	5892907
2	1	H3.1/3.2: K27Me2 K36Me2	1132	2698	832
2	2	H3.1/3.2: K27Me2 K36Me2	1301387	1305919	1393611
2	3	H3.1/3.2: K27Me2 K36Me2	87199	89931	21841
6	1	H3.1/3.2: K27Me2 K36Me2	12284	6962	2818
6	2	H3.1/3.2: K27Me2 K36Me2	1328775	1437719	1479330
6	3	H3.1/3.2: K27Me2 K36Me2	516203	640989	553871
24	1	H3.1/3.2: K27Me2 K36Me2	69192	19759	46456
24	2	H3.1/3.2: K27Me2 K36Me2	959281	1050771	1021339
24	3	H3.1/3.2: K27Me2 K36Me2	53203	14510	11713
48	1	H3.1/3.2: K27Me2 K36Me2	1321794	1462028	1533736
48	2	H3.1/3.2: K27Me2 K36Me2	1802387	1692146	1560723
48	3	H3.1/3.2: K27Me2 K36Me2	81520	241508	208488
72	1	H3.1/3.2: K27Me2 K36Me2	1811572	1818367	1766887
72	2	H3.1/3.2: K27Me2 K36Me2	2657093	2386445	2763880
72	3	H3.1/3.2: K27Me2 K36Me2	2169060	2227446	2267568
2	1	H3.1/3.2: K27Me2 K36Me3	323	204	863
2	2	H3.1/3.2: K27Me2 K36Me3	284478	237012	315874
2	3	H3.1/3.2: K27Me2 K36Me3	955	1961	2041
6	1	H3.1/3.2: K27Me2 K36Me3	4770	2753	700
6	2	H3.1/3.2: K27Me2 K36Me3	288071	222783	219537
6	3	H3.1/3.2: K27Me2 K36Me3	136623	104113	151476
24	1	H3.1/3.2: K27Me2 K36Me3	5288	1874	594
24	2	H3.1/3.2: K27Me2 K36Me3	193549	158544	203522
24	3	H3.1/3.2: K27Me2 K36Me3	8237	2095	5299
48	1	H3.1/3.2: K27Me2 K36Me3	254738	225125	262483
48	2	H3.1/3.2: K27Me2 K36Me3	367393	362462	285700
48	3	H3.1/3.2: K27Me2 K36Me3	4842	12051	20454
72	1	H3.1/3.2: K27Me2 K36Me3	428586	307487	264225
72	2	H3.1/3.2: K27Me2 K36Me3	568861	537625	520264
72	3	H3.1/3.2: K27Me2 K36Me3	461834	473426	479560
2	1	H3.1/3.2: K27Me3 K36Un	10634	6887	9340
2	2	H3.1/3.2: K27Me3 K36Un	1861629	1698285	1976544
2	3	H3.1/3.2: K27Me3 K36Un	133915	103675	62168
6	1	H3.1/3.2: K27Me3 K36Un	15941	9261	9315
6	2	H3.1/3.2: K27Me3 K36Un	2147046	2136188	2094601
6	3	H3.1/3.2: K27Me3 K36Un	631157	803196	627950
24	1	H3.1/3.2: K27Me3 K36Un	65371	104273	92466
24	2	H3.1/3.2: K27Me3 K36Un	1511091	1881106	1772730
24	3	H3.1/3.2: K27Me3 K36Un	76194	40399	47047
48	1	H3.1/3.2: K27Me3 K36Un	2447669	2168678	2382213
48	2	H3.1/3.2: K27Me3 K36Un	3622843	3445872	3325041
48	3	H3.1/3.2: K27Me3 K36Un	117432	180683	171780
72	1	H3.1/3.2: K27Me3 K36Un	2681018	2318083	2107566
72	2	H3.1/3.2: K27Me3 K36Un	3806440	3603258	3852557
72	3	H3.1/3.2: K27Me3 K36Un	1432867	1829071	1780117
2	1	H3.1/3.2: K27Me3 K36Me1	5359	8055	356
2	2	H3.1/3.2: K27Me3 K36Me1	2151246	2163314	2232212
2	3	H3.1/3.2: K27Me3 K36Me1	67348	92286	39489
6	1	H3.1/3.2: K27Me3 K36Me1	9295	11114	6683
6	2	H3.1/3.2: K27Me3 K36Me1	1388045	1508830	1699894
6	3	H3.1/3.2: K27Me3 K36Me1	588339	623525	544187
24	1	H3.1/3.2: K27Me3 K36Me1	39348	54802	65451
24	2	H3.1/3.2: K27Me3 K36Me1	1653728	1803226	1761262
24	3	H3.1/3.2: K27Me3 K36Me1	93167	71707	84710
48	1	H3.1/3.2: K27Me3 K36Me1	1583427	1467647	1491451
48	2	H3.1/3.2: K27Me3 K36Me1	2948847	2968024	2739431
48	3	H3.1/3.2: K27Me3 K36Me1	145057	270568	319930
72	1	H3.1/3.2: K27Me3 K36Me1	1912778	1772250	1569934
72	2	H3.1/3.2: K27Me3 K36Me1	2622667	2763297	2619252
72	3	H3.1/3.2: K27Me3 K36Me1	2278396	1921446	2078991
2	1	H3.1/3.2: K27Me3 K36Me2	864	931	917
2	2	H3.1/3.2: K27Me3 K36Me2	271557	222107	238726
2	3	H3.1/3.2: K27Me3 K36Me2	1311	2631	888
6	1	H3.1/3.2: K27Me3 K36Me2	485	1053	2972
6	2	H3.1/3.2: K27Me3 K36Me2	175857	173852	148609
6	3	H3.1/3.2: K27Me3 K36Me2	62155	69430	86968
24	1	H3.1/3.2: K27Me3 K36Me2	4543	10031	4022
24	2	H3.1/3.2: K27Me3 K36Me2	181246	149809	183885
24	3	H3.1/3.2: K27Me3 K36Me2	9615	1272	3705
48	1	H3.1/3.2: K27Me3 K36Me2	192810	153470	207629
48	2	H3.1/3.2: K27Me3 K36Me2	329122	294286	324109
48	3	H3.1/3.2: K27Me3 K36Me2	5181	29913	32391
72	1	H3.1/3.2: K27Me3 K36Me2	239739	187376	176894
72	2	H3.1/3.2: K27Me3 K36Me2	265799	345883	299125
72	3	H3.1/3.2: K27Me3 K36Me2	221903	289359	312267
2	1	H3.1/3.2: K27Me3 K36Me3	129	150	521
2	2	H3.1/3.2: K27Me3 K36Me3	12997	13361	15905
2	3	H3.1/3.2: K27Me3 K36Me3	431	1698	770
6	1	H3.1/3.2: K27Me3 K36Me3	464	725	886
6	2	H3.1/3.2: K27Me3 K36Me3	12463	4486	10303
6	3	H3.1/3.2: K27Me3 K36Me3	6204	12512	4614
24	1	H3.1/3.2: K27Me3 K36Me3	1502	471	665
24	2	H3.1/3.2: K27Me3 K36Me3	11702	17548	16608
24	3	H3.1/3.2: K27Me3 K36Me3	2523	3080	1740
48	1	H3.1/3.2: K27Me3 K36Me3	3752	2921	4215
48	2	H3.1/3.2: K27Me3 K36Me3	204968	167823	192662
48	3	H3.1/3.2: K27Me3 K36Me3	1092	7022	5351
72	1	H3.1/3.2: K27Me3 K36Me3	9608	3143	4867
72	2	H3.1/3.2: K27Me3 K36Me3	8005	4836	15612
72	3	H3.1/3.2: K27Me3 K36Me3	19111	19097	20623
2	1	H3.1/3.2: K27Ac K36Un	1050	166	1678
2	2	H3.1/3.2: K27Ac K36Un	38461	38634	42821
2	3	H3.1/3.2: K27Ac K36Un	662	5400	862
6	1	H3.1/3.2: K27Ac K36Un	817	7674	1782
6	2	H3.1/3.2: K27Ac K36Un	13873	18325	37944
6	3	H3.1/3.2: K27Ac K36Un	32901	38547	27549
24	1	H3.1/3.2: K27Ac K36Un	5904	577	5930
24	2	H3.1/3.2: K27Ac K36Un	33070	33449	10766
24	3	H3.1/3.2: K27Ac K36Un	4752	5289	7185
48	1	H3.1/3.2: K27Ac K36Un	35188	21404	35067
48	2	H3.1/3.2: K27Ac K36Un	47838	75741	51083
48	3	H3.1/3.2: K27Ac K36Un	1119	3745	9355
72	1	H3.1/3.2: K27Ac K36Un	33652	23852	28055
72	2	H3.1/3.2: K27Ac K36Un	44314	27103	33345
72	3	H3.1/3.2: K27Ac K36Un	34894	49493	46134
2	1	H3.1/3.2: K27Ac K36Me1	9	42	51
2	2	H3.1/3.2: K27Ac K36Me1	14419	5349	2562
2	3	H3.1/3.2: K27Ac K36Me1	222	59	235
6	1	H3.1/3.2: K27Ac K36Me1	27	44	418
6	2	H3.1/3.2: K27Ac K36Me1	2733	3789	3864
6	3	H3.1/3.2: K27Ac K36Me1	501	175	455
24	1	H3.1/3.2: K27Ac K36Me1	321	108	125
24	2	H3.1/3.2: K27Ac K36Me1	6431	5452	3903
24	3	H3.1/3.2: K27Ac K36Me1	20	23	151
48	1	H3.1/3.2: K27Ac K36Me1	6594	16832	552
48	2	H3.1/3.2: K27Ac K36Me1	18920	6535	10642
48	3	H3.1/3.2: K27Ac K36Me1	898	940	733
72	1	H3.1/3.2: K27Ac K36Me1	9342	1268	5480
72	2	H3.1/3.2: K27Ac K36Me1	4246	14046	11860
72	3	H3.1/3.2: K27Ac K36Me1	8739	9846	9640
2	1	H3.1/3.2: K27Ac K36Me2	173	275	66
2	2	H3.1/3.2: K27Ac K36Me2	48026	16614	50441
2	3	H3.1/3.2: K27Ac K36Me2	52	710	7524
6	1	H3.1/3.2: K27Ac K36Me2	338	51	427
6	2	H3.1/3.2: K27Ac K36Me2	133550	279422	204577
6	3	H3.1/3.2: K27Ac K36Me2	124141	122166	64415
24	1	H3.1/3.2: K27Ac K36Me2	7670	1117	8176
24	2	H3.1/3.2: K27Ac K36Me2	25872	46499	12398
24	3	H3.1/3.2: K27Ac K36Me2	37	2361	477
48	1	H3.1/3.2: K27Ac K36Me2	91450	123097	128348
48	2	H3.1/3.2: K27Ac K36Me2	130283	145846	202279
48	3	H3.1/3.2: K27Ac K36Me2	5777	16031	20056
72	1	H3.1/3.2: K27Ac K36Me2	61403	61616	136727
72	2	H3.1/3.2: K27Ac K36Me2	284400	217948	255594
72	3	H3.1/3.2: K27Ac K36Me2	173895	236693	244009
2	1	H3.3: K27Un K36Un	149	147	1204
2	2	H3.3: K27Un K36Un	33697	17882	51362
2	3	H3.3: K27Un K36Un	5812	523	973
6	1	H3.3: K27Un K36Un	203	761	40
6	2	H3.3: K27Un K36Un	52840	20911	45652
6	3	H3.3: K27Un K36Un	7838	14752	16339
24	1	H3.3: K27Un K36Un	1712	606	221
24	2	H3.3: K27Un K36Un	11277	21480	31490
24	3	H3.3: K27Un K36Un	7363	5235	405
48	1	H3.3: K27Un K36Un	71335	71592	55241
48	2	H3.3: K27Un K36Un	83477	114967	85800
48	3	H3.3: K27Un K36Un	754	364	780
72	1	H3.3: K27Un K36Un	66012	35628	68056
72	2	H3.3: K27Un K36Un	76300	73286	84217
72	3	H3.3: K27Un K36Un	45628	26321	15455
2	1	H3.3: K27Un K36Me1	8	1213	142
2	2	H3.3: K27Un K36Me1	30275	28161	29534
2	3	H3.3: K27Un K36Me1	530	1635	788
6	1	H3.3: K27Un K36Me1	21	335	26
6	2	H3.3: K27Un K36Me1	21127	13448	30314
6	3	H3.3: K27Un K36Me1	7044	8665	9312
24	1	H3.3: K27Un K36Me1	355	478	608
24	2	H3.3: K27Un K36Me1	21597	29972	21528
24	3	H3.3: K27Un K36Me1	2	204	1368
48	1	H3.3: K27Un K36Me1	20740	15721	17638
48	2	H3.3: K27Un K36Me1	51362	95047	91789
48	3	H3.3: K27Un K36Me1	1357	1763	4775
72	1	H3.3: K27Un K36Me1	19437	27164	45206
72	2	H3.3: K27Un K36Me1	65349	71816	51675
72	3	H3.3: K27Un K36Me1	26831	16509	54328
2	1	H3.3: K27Un K36Me2	26059	20757	20895
2	2	H3.3: K27Un K36Me2	2396664	2431003	2371359
2	3	H3.3: K27Un K36Me2	134595	147604	151588
6	1	H3.3: K27Un K36Me2	22923	21398	36622
6	2	H3.3: K27Un K36Me2	2711801	2454077	2366739
6	3	H3.3: K27Un K36Me2	921189	961713	851083
24	1	H3.3: K27Un K36Me2	79094	117398	159297
24	2	H3.3: K27Un K36Me2	2010371	2008038	1804246
24	3	H3.3: K27Un K36Me2	113397	153447	116283
48	1	H3.3: K27Un K36Me2	1998337	2140221	2052051
48	2	H3.3: K27Un K36Me2	4006946	3827837	3605037
48	3	H3.3: K27Un K36Me2	397357	327159	338882
72	1	H3.3: K27Un K36Me2	3185346	2750032	2902451
72	2	H3.3: K27Un K36Me2	4351960	4292949	4119017
72	3	H3.3: K27Un K36Me2	2086144	2259399	2180413
2	1	H3.3: K27Un K36Me3	30165	20818	11670
2	2	H3.3: K27Un K36Me3	5253054	4838249	5251370
2	3	H3.3: K27Un K36Me3	145906	164676	126507
6	1	H3.3: K27Un K36Me3	772226	757943	870315
6	2	H3.3: K27Un K36Me3	3391277	3758470	3262433
6	3	H3.3: K27Un K36Me3	2925805	3188103	3039336
24	1	H3.3: K27Un K36Me3	271174	263397	347905
24	2	H3.3: K27Un K36Me3	2780665	2717011	3089082
24	3	H3.3: K27Un K36Me3	1520925	1578156	1435211
48	1	H3.3: K27Un K36Me3	1790538	1465900	1624410
48	2	H3.3: K27Un K36Me3	3601872	3351278	2894991
48	3	H3.3: K27Un K36Me3	3257080	3743235	3421144
72	1	H3.3: K27Un K36Me3	2190768	1910315	2067496
72	2	H3.3: K27Un K36Me3	4902694	4343552	4322749
72	3	H3.3: K27Un K36Me3	8986186	8391735	7982865
2	1	H3.3: K27Un K36Ac	20	16	38
2	2	H3.3: K27Un K36Ac	476	1174	1740
2	3	H3.3: K27Un K36Ac	160	66	101
6	1	H3.3: K27Un K36Ac	11	39	61
6	2	H3.3: K27Un K36Ac	75077	62141	103162
6	3	H3.3: K27Un K36Ac	12230	9397	2950
24	1	H3.3: K27Un K36Ac	2958	1070	5740
24	2	H3.3: K27Un K36Ac	3071	3654	2024
24	3	H3.3: K27Un K36Ac	114	60	2608
48	1	H3.3: K27Un K36Ac	61525	52059	51038
48	2	H3.3: K27Un K36Ac	119799	122921	134153
48	3	H3.3: K27Un K36Ac	4113	961	5857
72	1	H3.3: K27Un K36Ac	39599	66953	41211
72	2	H3.3: K27Un K36Ac	101658	77298	80761
72	3	H3.3: K27Un K36Ac	19813	31726	27194
2	1	H3.3: K27Me1 K36Un	70	6	80
2	2	H3.3: K27Me1 K36Un	27241	55629	43606
2	3	H3.3: K27Me1 K36Un	321	1196	266
6	1	H3.3: K27Me1 K36Un	19	79	75
6	2	H3.3: K27Me1 K36Un	34421	34388	26163
6	3	H3.3: K27Me1 K36Un	9540	9974	6117
24	1	H3.3: K27Me1 K36Un	5786	3526	345
24	2	H3.3: K27Me1 K36Un	36323	32429	21797
24	3	H3.3: K27Me1 K36Un	376	60	204
48	1	H3.3: K27Me1 K36Un	30766	39408	27612
48	2	H3.3: K27Me1 K36Un	114736	116890	94882
48	3	H3.3: K27Me1 K36Un	1180	2822	4757
72	1	H3.3: K27Me1 K36Un	57031	38304	22241
72	2	H3.3: K27Me1 K36Un	74779	89964	73686
72	3	H3.3: K27Me1 K36Un	44798	22826	34031
2	1	H3.3: K27Me1 K36Me1	275	60	66
2	2	H3.3: K27Me1 K36Me1	53532	44866	41533
2	3	H3.3: K27Me1 K36Me1	3275	5227	665
6	1	H3.3: K27Me1 K36Me1	208	36	776
6	2	H3.3: K27Me1 K36Me1	14317	22634	40711
6	3	H3.3: K27Me1 K36Me1	13361	9696	13824
24	1	H3.3: K27Me1 K36Me1	4144	1231	532
24	2	H3.3: K27Me1 K36Me1	30186	25455	35486
24	3	H3.3: K27Me1 K36Me1	804	3119	1936
48	1	H3.3: K27Me1 K36Me1	20292	26218	26256
48	2	H3.3: K27Me1 K36Me1	101410	51918	90313
48	3	H3.3: K27Me1 K36Me1	3834	6371	5843
72	1	H3.3: K27Me1 K36Me1	30860	37144	40323
72	2	H3.3: K27Me1 K36Me1	36000	58959	32831
72	3	H3.3: K27Me1 K36Me1	50038	39424	56464
2	1	H3.3: K27Me1 K36Me2	14486	44388	36565
2	2	H3.3: K27Me1 K36Me2	5983393	5669884	6197375
2	3	H3.3: K27Me1 K36Me2	423596	449772	393463
6	1	H3.3: K27Me1 K36Me2	135573	100515	57832
6	2	H3.3: K27Me1 K36Me2	4122674	4001765	3832989
6	3	H3.3: K27Me1 K36Me2	1663349	1513012	1671828
24	1	H3.3: K27Me1 K36Me2	272448	302265	236712
24	2	H3.3: K27Me1 K36Me2	4604609	4044101	4217309
24	3	H3.3: K27Me1 K36Me2	470868	409493	367636
48	1	H3.3: K27Me1 K36Me2	3961358	3704970	3929682
48	2	H3.3: K27Me1 K36Me2	8397077	7838042	7451545
48	3	H3.3: K27Me1 K36Me2	1021917	988222	1046721
72	1	H3.3: K27Me1 K36Me2	4973745	4479485	4206261
72	2	H3.3: K27Me1 K36Me2	7274239	6856492	6777878
72	3	H3.3: K27Me1 K36Me2	4969626	4368255	4549366
2	1	H3.3: K27Me1 K36Me3	9092	21379	16952
2	2	H3.3: K27Me1 K36Me3	3024768	3122474	2763288
2	3	H3.3: K27Me1 K36Me3	172356	173135	121387
6	1	H3.3: K27Me1 K36Me3	12865	28453	25412
6	2	H3.3: K27Me1 K36Me3	1807161	1991079	2133830
6	3	H3.3: K27Me1 K36Me3	893367	845514	823006
24	1	H3.3: K27Me1 K36Me3	121892	130452	118707
24	2	H3.3: K27Me1 K36Me3	2526734	2686780	2589969
24	3	H3.3: K27Me1 K36Me3	345053	310142	279963
48	1	H3.3: K27Me1 K36Me3	1591988	2045405	1881681
48	2	H3.3: K27Me1 K36Me3	4549598	4374380	4072898
48	3	H3.3: K27Me1 K36Me3	584727	519936	516835
72	1	H3.3: K27Me1 K36Me3	2055097	1977849	1780921
72	2	H3.3: K27Me1 K36Me3	3046101	3280564	3164462
72	3	H3.3: K27Me1 K36Me3	2435893	2058934	2112897
2	1	H3.3: K27Me1 K36Ac	105	360	149
2	2	H3.3: K27Me1 K36Ac	14652	7012	7906
2	3	H3.3: K27Me1 K36Ac	1225	314	72
6	1	H3.3: K27Me1 K36Ac	106	175	946
6	2	H3.3: K27Me1 K36Ac	117337	97599	103431
6	3	H3.3: K27Me1 K36Ac	22036	17971	40762
24	1	H3.3: K27Me1 K36Ac	405	539	725
24	2	H3.3: K27Me1 K36Ac	2260	13244	4571
24	3	H3.3: K27Me1 K36Ac	714	287	316
48	1	H3.3: K27Me1 K36Ac	82427	87770	64452
48	2	H3.3: K27Me1 K36Ac	121214	111206	106794
48	3	H3.3: K27Me1 K36Ac	5185	1080	6720
72	1	H3.3: K27Me1 K36Ac	97350	76772	83572
72	2	H3.3: K27Me1 K36Ac	150355	127186	138024
72	3	H3.3: K27Me1 K36Ac	59562	61851	73650
2	1	H3.3: K27Me2 K36Un	2742	8675	5874
2	2	H3.3: K27Me2 K36Un	1257641	991992	941922
2	3	H3.3: K27Me2 K36Un	73826	81561	21554
6	1	H3.3: K27Me2 K36Un	8516	6914	13153
6	2	H3.3: K27Me2 K36Un	1030759	1082478	1061025
6	3	H3.3: K27Me2 K36Un	375734	362314	288264
24	1	H3.3: K27Me2 K36Un	53026	66218	37554
24	2	H3.3: K27Me2 K36Un	1118332	1123201	1113337
24	3	H3.3: K27Me2 K36Un	38084	36179	35330
48	1	H3.3: K27Me2 K36Un	1103517	1075249	1129920
48	2	H3.3: K27Me2 K36Un	1896717	2047023	2080497
48	3	H3.3: K27Me2 K36Un	47804	152113	110507
72	1	H3.3: K27Me2 K36Un	1134155	1243782	1110649
72	2	H3.3: K27Me2 K36Un	1868650	1822988	1849520
72	3	H3.3: K27Me2 K36Un	992511	780140	754485
2	1	H3.3: K27Me2 K36Me1	905	2010	793
2	2	H3.3: K27Me2 K36Me1	1693312	1903734	1861196
2	3	H3.3: K27Me2 K36Me1	126335	90150	62454
6	1	H3.3: K27Me2 K36Me1	21935	3740	17633
6	2	H3.3: K27Me2 K36Me1	957309	1032736	1095137
6	3	H3.3: K27Me2 K36Me1	488510	513991	464269
24	1	H3.3: K27Me2 K36Me1	52633	57997	67661
24	2	H3.3: K27Me2 K36Me1	1418612	1238241	1366420
24	3	H3.3: K27Me2 K36Me1	86377	27861	40364
48	1	H3.3: K27Me2 K36Me1	1134372	1156151	968168
48	2	H3.3: K27Me2 K36Me1	2311016	2285569	2321718
48	3	H3.3: K27Me2 K36Me1	176284	307086	342231
72	1	H3.3: K27Me2 K36Me1	1389268	1150979	1243253
72	2	H3.3: K27Me2 K36Me1	1654849	1525679	1644883
72	3	H3.3: K27Me2 K36Me1	1394079	1434924	1321221
2	1	H3.3: K27Me2 K36Me2	6995	1026	2802
2	2	H3.3: K27Me2 K36Me2	1031273	846531	859618
2	3	H3.3: K27Me2 K36Me2	53644	39856	16567
6	1	H3.3: K27Me2 K36Me2	21743	14114	11195
6	2	H3.3: K27Me2 K36Me2	551497	658767	551310
6	3	H3.3: K27Me2 K36Me2	248165	254099	235537
24	1	H3.3: K27Me2 K36Me2	24536	58128	31407
24	2	H3.3: K27Me2 K36Me2	674799	699292	697166
24	3	H3.3: K27Me2 K36Me2	23036	40572	23587
48	1	H3.3: K27Me2 K36Me2	599573	582862	793166
48	2	H3.3: K27Me2 K36Me2	1194813	1162088	1169371
48	3	H3.3: K27Me2 K36Me2	74280	156048	241848
72	1	H3.3: K27Me2 K36Me2	825565	651988	700845
72	2	H3.3: K27Me2 K36Me2	1013569	963872	954116
72	3	H3.3: K27Me2 K36Me2	956024	1053291	979142
2	1	H3.3: K27Me2 K36Me3	2	314	454
2	2	H3.3: K27Me2 K36Me3	348584	258524	251670
2	3	H3.3: K27Me2 K36Me3	1034	4267	2403
6	1	H3.3: K27Me2 K36Me3	335	454	670
6	2	H3.3: K27Me2 K36Me3	192460	158419	166047
6	3	H3.3: K27Me2 K36Me3	98255	95201	81700
24	1	H3.3: K27Me2 K36Me3	7341	1384	2160
24	2	H3.3: K27Me2 K36Me3	228971	217045	184529
24	3	H3.3: K27Me2 K36Me3	7625	1649	971
48	1	H3.3: K27Me2 K36Me3	196363	191375	186389
48	2	H3.3: K27Me2 K36Me3	382575	400444	329997
48	3	H3.3: K27Me2 K36Me3	21754	35068	64227
72	1	H3.3: K27Me2 K36Me3	192296	231954	190131
72	2	H3.3: K27Me2 K36Me3	260982	234357	262893
72	3	H3.3: K27Me2 K36Me3	294533	284415	227849
2	1	H3.3: K27Me2 K36Ac	117	787	1021
2	2	H3.3: K27Me2 K36Ac	206906	246344	186425
2	3	H3.3: K27Me2 K36Ac	1603	422	383
6	1	H3.3: K27Me2 K36Ac	1000	1644	3609
6	2	H3.3: K27Me2 K36Ac	99018	169791	115679
6	3	H3.3: K27Me2 K36Ac	54506	56231	46340
24	1	H3.3: K27Me2 K36Ac	6661	5246	1497
24	2	H3.3: K27Me2 K36Ac	183734	127979	101098
24	3	H3.3: K27Me2 K36Ac	3104	14700	655
48	1	H3.3: K27Me2 K36Ac	161727	178016	133850
48	2	H3.3: K27Me2 K36Ac	351350	266845	230622
48	3	H3.3: K27Me2 K36Ac	6292	65688	25507
72	1	H3.3: K27Me2 K36Ac	164484	171970	118160
72	2	H3.3: K27Me2 K36Ac	273425	281995	201541
72	3	H3.3: K27Me2 K36Ac	217774	185571	196651
2	1	H3.3: K27Me3 K36Un	696	4778	7844
2	2	H3.3: K27Me3 K36Un	346594	366779	328895
2	3	H3.3: K27Me3 K36Un	23167	26543	6570
6	1	H3.3: K27Me3 K36Un	3609	5516	1526
6	2	H3.3: K27Me3 K36Un	251722	316293	317355
6	3	H3.3: K27Me3 K36Un	110836	108323	119908
24	1	H3.3: K27Me3 K36Un	21718	13571	16830
24	2	H3.3: K27Me3 K36Un	413926	387373	407133
24	3	H3.3: K27Me3 K36Un	8514	28478	5778
48	1	H3.3: K27Me3 K36Un	395635	315610	434035
48	2	H3.3: K27Me3 K36Un	743105	650719	627171
48	3	H3.3: K27Me3 K36Un	21157	28633	27272
72	1	H3.3: K27Me3 K36Un	441284	410524	333931
72	2	H3.3: K27Me3 K36Un	514086	527379	566429
72	3	H3.3: K27Me3 K36Un	256942	245106	301996
2	1	H3.3: K27Me3 K36Me1	312	885	928
2	2	H3.3: K27Me3 K36Me1	643906	585451	508625
2	3	H3.3: K27Me3 K36Me1	40438	27950	13847
6	1	H3.3: K27Me3 K36Me1	3470	1208	3699
6	2	H3.3: K27Me3 K36Me1	276397	297329	282413
6	3	H3.3: K27Me3 K36Me1	211900	171691	171535
24	1	H3.3: K27Me3 K36Me1	18038	31426	18353
24	2	H3.3: K27Me3 K36Me1	490282	383070	396783
24	3	H3.3: K27Me3 K36Me1	24774	25999	38499
48	1	H3.3: K27Me3 K36Me1	366532	387765	380963
48	2	H3.3: K27Me3 K36Me1	936284	872101	762881
48	3	H3.3: K27Me3 K36Me1	64046	117327	102315
72	1	H3.3: K27Me3 K36Me1	422833	414477	380062
72	2	H3.3: K27Me3 K36Me1	488228	586641	405500
72	3	H3.3: K27Me3 K36Me1	549442	475958	519465
2	1	H3.3: K27Me3 K36Me2	134	424	575
2	2	H3.3: K27Me3 K36Me2	69002	67427	70545
2	3	H3.3: K27Me3 K36Me2	322	1754	185
6	1	H3.3: K27Me3 K36Me2	298	42	451
6	2	H3.3: K27Me3 K36Me2	43558	33741	42888
6	3	H3.3: K27Me3 K36Me2	35906	24331	18500
24	1	H3.3: K27Me3 K36Me2	341	427	575
24	2	H3.3: K27Me3 K36Me2	57020	72177	35352
24	3	H3.3: K27Me3 K36Me2	643	404	1468
48	1	H3.3: K27Me3 K36Me2	52597	33149	56552
48	2	H3.3: K27Me3 K36Me2	136255	123916	87125
48	3	H3.3: K27Me3 K36Me2	3681	19204	16075
72	1	H3.3: K27Me3 K36Me2	45198	69635	80613
72	2	H3.3: K27Me3 K36Me2	113499	75875	61818
72	3	H3.3: K27Me3 K36Me2	99789	85111	125907
2	1	H3.3: K27Me3 K36Me3	133	78	57
2	2	H3.3: K27Me3 K36Me3	15603	15466	10090
2	3	H3.3: K27Me3 K36Me3	1399	437	115
6	1	H3.3: K27Me3 K36Me3	209	845	171
6	2	H3.3: K27Me3 K36Me3	22960	29382	11158
6	3	H3.3: K27Me3 K36Me3	11286	18955	10155
24	1	H3.3: K27Me3 K36Me3	210	309	669
24	2	H3.3: K27Me3 K36Me3	16686	12950	16388
24	3	H3.3: K27Me3 K36Me3	1579	7862	299
48	1	H3.3: K27Me3 K36Me3	20821	7583	9349
48	2	H3.3: K27Me3 K36Me3	9715	24472	14249
48	3	H3.3: K27Me3 K36Me3	461	3233	5148
72	1	H3.3: K27Me3 K36Me3	10040	18019	11155
72	2	H3.3: K27Me3 K36Me3	11852	17392	25935
72	3	H3.3: K27Me3 K36Me3	27460	20855	13653
2	1	H3.3: K27Ac K36Un	246	168	41
2	2	H3.3: K27Ac K36Un	19356	6804	5622
2	3	H3.3: K27Ac K36Un	577	76	48
6	1	H3.3: K27Ac K36Un	71	183	179
6	2	H3.3: K27Ac K36Un	2807	639	3163
6	3	H3.3: K27Ac K36Un	7405	1316	1676
24	1	H3.3: K27Ac K36Un	181	423	116
24	2	H3.3: K27Ac K36Un	11867	8732	1137
24	3	H3.3: K27Ac K36Un	173	608	240
48	1	H3.3: K27Ac K36Un	1687	13403	9263
48	2	H3.3: K27Ac K36Un	25869	11655	18779
48	3	H3.3: K27Ac K36Un	311	356	270
72	1	H3.3: K27Ac K36Un	546	2407	2522
72	2	H3.3: K27Ac K36Un	5531	2728	2306
72	3	H3.3: K27Ac K36Un	644	1120	7395
2	1	H3.3: K27Ac K36Me1	2121	2589	764
2	2	H3.3: K27Ac K36Me1	7012	6752	6015
2	3	H3.3: K27Ac K36Me1	1889	1039	608
6	1	H3.3: K27Ac K36Me1	1182	1366	718
6	2	H3.3: K27Ac K36Me1	6705	12531	3649
6	3	H3.3: K27Ac K36Me1	2731	1802	2440
24	1	H3.3: K27Ac K36Me1	1686	2964	1846
24	2	H3.3: K27Ac K36Me1	6968	3909	8114
24	3	H3.3: K27Ac K36Me1	668	1657	739
48	1	H3.3: K27Ac K36Me1	8631	11402	10506
48	2	H3.3: K27Ac K36Me1	23950	11055	15013
48	3	H3.3: K27Ac K36Me1	1377	5041	5181
72	1	H3.3: K27Ac K36Me1	7414	2520	6407
72	2	H3.3: K27Ac K36Me1	13350	25396	10618
72	3	H3.3: K27Ac K36Me1	8685	5388	5992
2	1	H3.3: K27Ac K36Me2	350	52	359
2	2	H3.3: K27Ac K36Me2	324014	270289	259213
2	3	H3.3: K27Ac K36Me2	7536	907	8257
6	1	H3.3: K27Ac K36Me2	167	455	441
6	2	H3.3: K27Ac K36Me2	316673	291380	191599
6	3	H3.3: K27Ac K36Me2	86270	76992	81557
24	1	H3.3: K27Ac K36Me2	21420	16715	2440
24	2	H3.3: K27Ac K36Me2	146570	151388	215621
24	3	H3.3: K27Ac K36Me2	4928	29020	7705
48	1	H3.3: K27Ac K36Me2	159527	195848	144685
48	2	H3.3: K27Ac K36Me2	393530	434939	374315
48	3	H3.3: K27Ac K36Me2	44999	22309	39414
72	1	H3.3: K27Ac K36Me2	176621	164196	244825
72	2	H3.3: K27Ac K36Me2	462850	471366	516973
72	3	H3.3: K27Ac K36Me2	284067	332699	243049
2	1	H3.3: K27Ac K36Me3	13	232	34
2	1	H3.3: K27Ac K36Me3	7	127	36
2	2	H3.3: K27Ac K36Me3	130361	119855	78026
2	2	H3.3: K27Ac K36Me3	1010	1330	4349
2	3	H3.3: K27Ac K36Me3	1882	106	199
2	3	H3.3: K27Ac K36Me3	238	82	86
6	1	H3.3: K27Ac K36Me3	55	65	174
6	1	H3.3: K27Ac K36Me3	814	18	21
6	2	H3.3: K27Ac K36Me3	73499	101567	84598
6	2	H3.3: K27Ac K36Me3	1034	864	3075
6	3	H3.3: K27Ac K36Me3	27220	61764	22590
6	3	H3.3: K27Ac K36Me3	7002	2630	666
24	1	H3.3: K27Ac K36Me3	10686	14316	576
24	1	H3.3: K27Ac K36Me3	26	90	639
24	2	H3.3: K27Ac K36Me3	41804	80091	80145
24	2	H3.3: K27Ac K36Me3	378	324	4916
24	3	H3.3: K27Ac K36Me3	7972	10632	7224
24	3	H3.3: K27Ac K36Me3	1543	16	258
48	1	H3.3: K27Ac K36Me3	29651	31720	55440
48	1	H3.3: K27Ac K36Me3	893	149	87
48	2	H3.3: K27Ac K36Me3	131620	125973	193997
48	2	H3.3: K27Ac K36Me3	449	2172	4576
48	3	H3.3: K27Ac K36Me3	4185	3415	11813
48	3	H3.3: K27Ac K36Me3	338	399	914
72	1	H3.3: K27Ac K36Me3	63957	88817	45505
72	1	H3.3: K27Ac K36Me3	103	224	31
72	2	H3.3: K27Ac K36Me3	140760	220918	183538
72	2	H3.3: K27Ac K36Me3	2135	658	1544
72	3	H3.3: K27Ac K36Me3	50303	96657	88136
72	3	H3.3: K27Ac K36Me3	4406	1239	3428
2	1	H4: K5Un K8Un K12Un K16Un	1229257	1222318	1194247	0	0
2	2	H4: K5Un K8Un K12Un K16Un	9225484	8666489	6200358	0	0
2	3	H4: K5Un K8Un K12Un K16Un	34191964	34199368	34741380	0	0
6	1	H4: K5Un K8Un K12Un K16Un	694869	794779	802587	0	0
6	2	H4: K5Un K8Un K12Un K16Un	3261642	3369241	3180822	0	0
6	3	H4: K5Un K8Un K12Un K16Un	41716160	37420496	43270896	0	0
24	1	H4: K5Un K8Un K12Un K16Un	8108070	8796088	2.78515e+07	0	0
24	2	H4: K5Un K8Un K12Un K16Un	4196468	6423915	3.68608e+07	0	0
24	3	H4: K5Un K8Un K12Un K16Un	105695792	92488672	4.58701e+07	0	0
48	1	H4: K5Un K8Un K12Un K16Un	65451388	68240072	69713904	0	0
48	2	H4: K5Un K8Un K12Un K16Un	20150990	21629362	20947156	0	0
48	3	H4: K5Un K8Un K12Un K16Un	51508328	50188552	51076184	0	0
72	1	H4: K5Un K8Un K12Un K16Un	72670896	63560048	67452240	0	0
72	2	H4: K5Un K8Un K12Un K16Un	32017020	36163580	34910468	0	0
72	3	H4: K5Un K8Un K12Un K16Un	70665600	73393744	74420672	0	0
2	1	H4: K5Un K8Un K12Un K16Ac	381144	374660	300284	0	4
2	2	H4: K5Un K8Un K12Un K16Ac	2662101	2871942	1887969	0	4
2	3	H4: K5Un K8Un K12Un K16Ac	10061996	9371249	10003352	0	4
6	1	H4: K5Un K8Un K12Un K16Ac	258145	271722	270536	0	4
6	2	H4: K5Un K8Un K12Un K16Ac	939708	861245	723738	0	4
6	3	H4: K5Un K8Un K12Un K16Ac	10591172	10553675	11420933	0	4
24	1	H4: K5Un K8Un K12Un K16Ac	2523567	2864364	2.68504e+07	0	4
24	2	H4: K5Un K8Un K12Un K16Ac	1550571	1910696	3.58598e+07	0	4
24	3	H4: K5Un K8Un K12Un K16Ac	29761504	29931414	4.48691e+07	0	4
48	1	H4: K5Un K8Un K12Un K16Ac	20525880	19105994	19606620	0	4
48	2	H4: K5Un K8Un K12Un K16Ac	6974456	6639758	5904605	0	4
48	3	H4: K5Un K8Un K12Un K16Ac	17396780	17434396	17916386	0	4
72	1	H4: K5Un K8Un K12Un K16Ac	21627772	18673780	17599604	0	4
72	2	H4: K5Un K8Un K12Un K16Ac	8945511	9713462	10861771	0	4
72	3	H4: K5Un K8Un K12Un K16Ac	26536746	25775078	23899056	0	4
2	1	H4: K5Un K8Un K12Ac K16Ac	4223	2420	6139	4	4
2	2	H4: K5Un K8Un K12Ac K16Ac	94575	73553	71106	4	4
2	3	H4: K5Un K8Un K12Ac K16Ac	556588	443984	432466	4	4
6	1	H4: K5Un K8Un K12Ac K16Ac	7431	901	2227	4	4
6	2	H4: K5Un K8Un K12Ac K16Ac	41034	32089	38561	4	4
6	3	H4: K5Un K8Un K12Ac K16Ac	423344	423070	471274	4	4
24	1	H4: K5Un K8Un K12Ac K16Ac	114913	94637	2.58494e+07	4	4
24	2	H4: K5Un K8Un K12Ac K16Ac	51625	70756	3.48587e+07	4	4
24	3	H4: K5Un K8Un K12Ac K16Ac	1590645	1520040	4.3868e+07	4	4
48	1	H4: K5Un K8Un K12Ac K16Ac	879511	866354	934791	4	4
48	2	H4: K5Un K8Un K12Ac K16Ac	259738	242658	249181	4	4
48	3	H4: K5Un K8Un K12Ac K16Ac	1166815	1208902	1123844	4	4
72	1	H4: K5Un K8Un K12Ac K16Ac	871809	666944	728119	4	4
72	2	H4: K5Un K8Un K12Ac K16Ac	419613	515628	523934	4	4
72	3	H4: K5Un K8Un K12Ac K16Ac	1341722	1432769	1306827	4	4
2	1	H4: K5Un K8Ac K12Un K16Ac	35938	8917	27267	0	4
2	2	H4: K5Un K8Ac K12Un K16Ac	298855	263666	197572	0	4
2	3	H4: K5Un K8Ac K12Un K16Ac	1615937	1381320	1393321	0	4
6	1	H4: K5Un K8Ac K12Un K16Ac	15795	22522	14125	0	4
6	2	H4: K5Un K8Ac K12Un K16Ac	121977	109580	104763	0	4
6	3	H4: K5Un K8Ac K12Un K16Ac	1475431	1329246	1544439	0	4
24	1	H4: K5Un K8Ac K12Un K16Ac	277315	373529	2.48484e+07	0	4
24	2	H4: K5Un K8Ac K12Un K16Ac	178678	240648	3.38577e+07	0	4
24	3	H4: K5Un K8Ac K12Un K16Ac	4177595	4519567	4.2867e+07	0	4
48	1	H4: K5Un K8Ac K12Un K16Ac	2580906	2489637	2711146	0	4
48	2	H4: K5Un K8Ac K12Un K16Ac	576646	675558	807405	0	4
48	3	H4: K5Un K8Ac K12Un K16Ac	2646002	2963148	3070901	0	4
72	1	H4: K5Un K8Ac K12Un K16Ac	2544978	2146409	1960531	0	4
72	2	H4: K5Un K8Ac K12Un K16Ac	1349647	1127781	1293028	0	4
72	3	H4: K5Un K8Ac K12Un K16Ac	3630378	3532479	3600522	0	4
2	1	H4: K5Un K8Ac K12Ac K16Ac	3279	2116	3484	4	4
2	2	H4: K5Un K8Ac K12Ac K16Ac	57812	27402	28524	4	4
2	3	H4: K5Un K8Ac K12Ac K16Ac	456681	340595	423782	4	4
6	1	H4: K5Un K8Ac K12Ac K16Ac	8155	472	2372	4	4
6	2	H4: K5Un K8Ac K12Ac K16Ac	15517	38603	19266	4	4
6	3	H4: K5Un K8Ac K12Ac K16Ac	340590	320730	343858	4	4
24	1	H4: K5Un K8Ac K12Ac K16Ac	69313	51464	2.38473e+07	4	4
24	2	H4: K5Un K8Ac K12Ac K16Ac	71383	119838	3.28566e+07	4	4
24	3	H4: K5Un K8Ac K12Ac K16Ac	1183296	1127671	4.1866e+07	4	4
48	1	H4: K5Un K8Ac K12Ac K16Ac	650427	591014	605158	4	4
48	2	H4: K5Un K8Ac K12Ac K16Ac	216665	159746	206047	4	4
48	3	H4: K5Un K8Ac K12Ac K16Ac	809612	880789	764052	4	4
72	1	H4: K5Un K8Ac K12Ac K16Ac	511234	483774	442783	4	4
72	2	H4: K5Un K8Ac K12Ac K16Ac	431293	339575	420759	4	4
72	3	H4: K5Un K8Ac K12Ac K16Ac	833439	880367	980949	4	4
2	1	H4: K5Ac K8Un K12Un K16Un	27063	18354	26438	0	0
2	2	H4: K5Ac K8Un K12Un K16Un	340845	384187	218965	0	0
2	3	H4: K5Ac K8Un K12Un K16Un	1345299	1341810	1425116	0	0
6	1	H4: K5Ac K8Un K12Un K16Un	16251	16533	19103	0	0
6	2	H4: K5Ac K8Un K12Un K16Un	187684	194457	128882	0	0
6	3	H4: K5Ac K8Un K12Un K16Un	1609059	1645935	1436001	0	0
24	1	H4: K5Ac K8Un K12Un K16Un	367469	376621	2.28463e+07	0	0
24	2	H4: K5Ac K8Un K12Un K16Un	180498	278669	3.18556e+07	0	0
24	3	H4: K5Ac K8Un K12Un K16Un	4386901	4255525	4.08649e+07	0	0
48	1	H4: K5Ac K8Un K12Un K16Un	2877881	2649386	2875986	0	0
48	2	H4: K5Ac K8Un K12Un K16Un	777881	874160	788122	0	0
48	3	H4: K5Ac K8Un K12Un K16Un	2509119	2610962	2487929	0	0
72	1	H4: K5Ac K8Un K12Un K16Un	2893005	2365127	2528338	0	0
72	2	H4: K5Ac K8Un K12Un K16Un	1120275	1201149	1227616	0	0
72	3	H4: K5Ac K8Un K12Un K16Un	3757444	3405088	3169618	0	0
2	1	H4: K5Ac K8Ac K12Un K16Un	836	400	1146	0	0
2	2	H4: K5Ac K8Ac K12Un K16Un	28214	35396	18448	0	0
2	3	H4: K5Ac K8Ac K12Un K16Un	315524	204400	236266	0	0
6	1	H4: K5Ac K8Ac K12Un K16Un	2357	1261	1047	0	0
6	2	H4: K5Ac K8Ac K12Un K16Un	16284	8527	24745	0	0
6	3	H4: K5Ac K8Ac K12Un K16Un	299225	234712	246010	0	0
24	1	H4: K5Ac K8Ac K12Un K16Un	58235	27439	2.18453e+07	0	0
24	2	H4: K5Ac K8Ac K12Un K16Un	21760	32401	3.08546e+07	0	0
24	3	H4: K5Ac K8Ac K12Un K16Un	911290	883226	3.98639e+07	0	0
48	1	H4: K5Ac K8Ac K12Un K16Un	556278	573366	501173	0	0
48	2	H4: K5Ac K8Ac K12Un K16Un	112854	104533	131852	0	0
48	3	H4: K5Ac K8Ac K12Un K16Un	443567	557860	446167	0	0
72	1	H4: K5Ac K8Ac K12Un K16Un	484037	423577	352490	0	0
72	2	H4: K5Ac K8Ac K12Un K16Un	220884	238802	251829	0	0
72	3	H4: K5Ac K8Ac K12Un K16Un	621739	691566	573481	0	0
2	1	H4: K5Ac K8Ac K12Ac K16Un	1141	149	501	4	0
2	2	H4: K5Ac K8Ac K12Ac K16Un	18561	15440	7064	4	0
2	3	H4: K5Ac K8Ac K12Ac K16Un	150809	155949	135478	4	0
6	1	H4: K5Ac K8Ac K12Ac K16Un	1075	1535	198	4	0
6	2	H4: K5Ac K8Ac K12Ac K16Un	13983	5473	9314	4	0
6	3	H4: K5Ac K8Ac K12Ac K16Un	108592	169685	162295	4	0
24	1	H4: K5Ac K8Ac K12Ac K16Un	14655	24743	2.08442e+07	4	0
24	2	H4: K5Ac K8Ac K12Ac K16Un	27278	26012	2.98535e+07	4	0
24	3	H4: K5Ac K8Ac K12Ac K16Un	362226	388407	3.88629e+07	4	0
48	1	H4: K5Ac K8Ac K12Ac K16Un	242272	252447	211567	4	0
48	2	H4: K5Ac K8Ac K12Ac K16Un	33330	48944	64625	4	0
48	3	H4: K5Ac K8Ac K12Ac K16Un	263932	303901	254210	4	0
72	1	H4: K5Ac K8Ac K12Ac K16Un	274746	211863	231547	4	0
72	2	H4: K5Ac K8Ac K12Ac K16Un	74246	120924	143083	4	0
72	3	H4: K5Ac K8Ac K12Ac K16Un	378321	370663	344386	4	0
2	1	H4: K5Ac K8Ac K12Ac K16Ac	2373	7473	1952	4	4
2	2	H4: K5Ac K8Ac K12Ac K16Ac	13229	29849	15079	4	4
2	3	H4: K5Ac K8Ac K12Ac K16Ac	327299	327726	309045	4	4
6	1	H4: K5Ac K8Ac K12Ac K16Ac	10764	5858	14531	4	4
6	2	H4: K5Ac K8Ac K12Ac K16Ac	27586	23657	18064	4	4
6	3	H4: K5Ac K8Ac K12Ac K16Ac	167931	195056	182794	4	4
24	1	H4: K5Ac K8Ac K12Ac K16Ac	29659	14779	1.98432e+07	4	4
24	2	H4: K5Ac K8Ac K12Ac K16Ac	54814	74866	2.88525e+07	4	4
24	3	H4: K5Ac K8Ac K12Ac K16Ac	408522	458550	3.78618e+07	4	4
48	1	H4: K5Ac K8Ac K12Ac K16Ac	319128	340169	309772	4	4
48	2	H4: K5Ac K8Ac K12Ac K16Ac	72083	74553	66944	4	4
48	3	H4: K5Ac K8Ac K12Ac K16Ac	361557	315337	304915	4	4
72	1	H4: K5Ac K8Ac K12Ac K16Ac	280913	238673	291042	4	4
72	2	H4: K5Ac K8Ac K12Ac K16Ac	225285	163236	231321	4	4
72	3	H4: K5Ac K8Ac K12Ac K16Ac	428859	442792	384723	4	4
2	1	H4: K20Un	267998	311994	304488
2	2	H4: K20Un	520611	522066	617222
2	3	H4: K20Un	7654785	7505880	7259948
6	1	H4: K20Un	1414086	1350763	1421086
6	2	H4: K20Un	1503489	1494101	1507401
6	3	H4: K20Un	3674888	3851005	3590151
24	1	H4: K20Un	1144766	1082127	1278354
24	2	H4: K20Un	4434790	3879178	3937916
24	3	H4: K20Un	5531140	5921732	6120783
48	1	H4: K20Un	7711482	7671398	8121172
48	2	H4: K20Un	1372480	1384338	1153673
48	3	H4: K20Un	3367258	3125013	3283374
72	1	H4: K20Un	9071952	8550229	8081194
72	2	H4: K20Un	7000601	6821351	7170747
72	3	H4: K20Un	4892485	4690728	4654746
2	1	H4: K20Me1	128541	161684	136102
2	2	H4: K20Me1	484432	427101	362750
2	3	H4: K20Me1	2996328	2747999	2744494
6	1	H4: K20Me1	243771	157944	190892
6	2	H4: K20Me1	375702	358855	289137
6	3	H4: K20Me1	2528003	2290611	2307523
24	1	H4: K20Me1	591308	614230	587454
24	2	H4: K20Me1	1984207	1813581	1904101
24	3	H4: K20Me1	6423471	6942080	5752929
48	1	H4: K20Me1	9827661	9103742	10382148
48	2	H4: K20Me1	3533317	3071699	3159414
48	3	H4: K20Me1	7785287	6903384	7148674
72	1	H4: K20Me1	8847456	8098928	8241325
72	2	H4: K20Me1	7463796	10441635	7022339
72	3	H4: K20Me1	7143573	7057526	7546507
2	1	H4: K20Me2	5885474	5562565	5621078
2	2	H4: K20Me2	23206924	24310184	17362168
2	3	H4: K20Me2	210563616	195245248	208744560
6	1	H4: K20Me2	10141702	10252726	10394326
6	2	H4: K20Me2	11056132	11634903	10106284
6	3	H4: K20Me2	128578248	127071104	123194784
24	1	H4: K20Me2	15897430	15130092	16157502
24	2	H4: K20Me2	37545288	51611204	47921320
24	3	H4: K20Me2	210904992	201486400	204160480
48	1	H4: K20Me2	180991776	187371408	194139744
48	2	H4: K20Me2	74033936	69529472	72474816
48	3	H4: K20Me2	213967568	200783568	209515648
72	1	H4: K20Me2	255877440	222861264	241277200
72	2	H4: K20Me2	262182208	235908928	252275680
72	3	H4: K20Me2	329368640	321999520	317624384
2	1	H4: K20Me3	584142	569495	615396
2	2	H4: K20Me3	2441689	2513702	1892688
2	3	H4: K20Me3	21414224	19250716	20309712
6	1	H4: K20Me3	1014545	817295	836707
6	2	H4: K20Me3	1141125	1098711	1238281
6	3	H4: K20Me3	12803002	11947266	11724888
24	1	H4: K20Me3	1373880	1426552	1453217
24	2	H4: K20Me3	3713821	4996994	4374990
24	3	H4: K20Me3	20191244	20395398	20399072
48	1	H4: K20Me3	12273473	12008688	13511710
48	2	H4: K20Me3	5044778	4871903	4583969
48	3	H4: K20Me3	12645630	12229610	12241535
72	1	H4: K20Me3	15353070	13298875	13813634
72	2	H4: K20Me3	15072516	13470176	14026999
72	3	H4: K20Me3	17248430	16231091	17149948
2	1	H4: K20Ac	30183	54138	19695
2	2	H4: K20Ac	38176	47997	51789
2	3	H4: K20Ac	448626	451083	423819
6	1	H4: K20Ac	53445	24195	18729
6	2	H4: K20Ac	127397	141379	124137
6	3	H4: K20Ac	260590	249912	292223
24	1	H4: K20Ac	65985	78676	88141
24	2	H4: K20Ac	107906	158388	127466
24	3	H4: K20Ac	376824	408665	400575
48	1	H4: K20Ac	237070	190567	224527
48	2	H4: K20Ac	266590	264648	271228
48	3	H4: K20Ac	248677	227740	156354
72	1	H4: K20Ac	276470	258667	177957
72	2	H4: K20Ac	314811	355533	350616
72	3	H4: K20Ac	256050	231208	186899
