# Supplementary material for: Stability of histone post-translational modifications in samples derived from liver tissue and primary hepatic cells
Source: PLoS One. 2018 Sep 7;13(9):e0203351. doi: 10.1371/journal.pone.0203351 (PMC6128477; doi:10.1371/journal.pone.0203351)
Supplement: S3 Table — The individual spreadsheets contained within this file include relative abundance data generated in all of the analyses reported in this manuscript. (XLSX) [file pone.0203351.s003.xlsx]

## Sheet: Liver
Histone	Relative Abundance
Mark	Biol Rep 1	Biol Rep 2	Biol Rep 3
H1.4: K20Un	0.155172	0.23459	0.263982
H1.4: K20Me1	7.91566	6.80025	9.1074
H1.4: K20Me2	81.2669	81.2134	80.8789
H1.4: K20Me3	10.6373	11.7136	9.7344
H1.4: K20Ac	0.0249011	0.0381586	0.015287
H2A: K5Un	93.5507	92.4642	93.0781
H2A: K5Ac	6.44933	7.53585	6.92191
H2A: K9Un	98.9552	98.8806	98.9166
H2A: K9Ac	1.04476	1.1194	1.08343
H2A: K36Un	99.9961	99.9896	99.9921
H2A: K36Ac	0.0038783	0.0103877	0.00787931
H3R2Un: K4Un	90.0809	89.7374	88.4974
H3R2Un: K4Me1	9.06873	8.96055	10.5409
H3R2Un: K4Me2	0.516339	0.834008	0.603393
H3R2Un: K4Me3	0.185654	0.297839	0.214066
H3R2Un: K4Ac	0.148332	0.170178	0.144192
H3R2Un: Q5Un	95.8169	93.6537	100
H3R2Un: Q5Me1	4.18311	6.34626	0
H3: K9Un	45.5035	36.6837	43.1811
H3: K9Me1	29.8108	30.1694	28.9543
H3: K9Me2	20.7191	28.2256	23.622
H3: K9Me3	1.85025	2.97418	2.03954
H3: K9Ac	2.11642	1.94706	2.20309
H3: K14Un	59.1269	56.0614	58.5316
H3: K14Ac	40.8731	43.9386	41.4684
H3: K18Un	93.6757	92.9803	92.1563
H3: K18Me1	1.21071	0.864411	0.970441
H3: K18Ac	5.11357	6.15532	6.87324
H3: Q19Un	99.4292	98.9985	100
H3: Q19Me1	0.570751	1.00146	0
H3: K23Un	76.8444	75.3584	73.7279
H3: K23Me1	0.078192	0.134028	0.0610966
H3: K23Ac	23.0775	24.5076	26.211
H3: R42Un	99.9352	99.9144	99.9377
H3: R42Me2	0.0648186	0.0855835	0.0622661
H3: R49Un	99.974	99.9634	99.9482
H3: R49Me2	0.025991	0.0366294	0.0518322
H3: K56Un	99.9673	99.9539	99.9815
H3: K56Me1	0.0319884	0.0454676	0.0177434
H3: K56Ac	0.000666215	0.000680977	0.000794045
H3: K79Un	59.2496	54.3786	53.364
H3: K79Me1	22.7093	25.5674	26.3115
H3: K79Me2	17.9762	19.9576	20.2679
H3: K79Me3	0.0279077	0.0613667	0.0286146
H3: K79Ac	0.0369488	0.0349851	0.0280417
H3: K122Un	99.9165	99.9533	99.9323
H3: K122Ac	0.0835205	0.0467427	0.0676595
H3.1/3.2: K27Un	3.07761	3.456	2.84638
H3.1/3.2: K27Me1	10.9034	14.3432	9.69811
H3.1/3.2: K27Me2	54.3362	54.8196	54.1914
H3.1/3.2: K27Me3	31.3411	26.9482	33.0383
H3.1/3.2: K27Ac	0.341777	0.433038	0.225792
H3.1/3.2: K36Un	40.0161	46.5289	40.3699
H3.1/3.2: K36Me1	40.8688	30.146	40.1143
H3.1/3.2: K36Me2	12.2368	15.0968	13.1267
H3.1/3.2: K36Me3	6.87218	8.22539	6.38725
H3.1/3.2: K36Ac	0.0060903	0.00298199	0.00183649
H3.3: K27Un	19.3877	14.9796	18.0131
H3.3: K27Me1	33.9582	36.0719	31.439
H3.3: K27Me2	34.2479	34.6172	37.2748
H3.3: K27Me3	10.5713	12.1971	11.3226
H3.3: K27Ac	1.83504	2.13426	1.95059
H3.3: K36Un	14.474	16.466	15.4377
H3.3: K36Me1	24.0833	20.3428	24.7633
H3.3: K36Me2	35.4892	36.3383	34.2578
H3.3: K36Me3	25.157	25.2519	24.8249
H3.3: K36Ac	0.79655	1.60098	0.716267
H4: K5Un	94.7199	94.9995	95.1353
H4: K5Ac	5.28008	5.0005	4.86467
H4: K8Un	88.4655	88.1616	88.4549
H4: K8Ac	11.5345	11.8384	11.5451
H4: K12Un	94.3476	94.9954	94.8866
H4: K12Ac	5.65244	5.00464	5.11343
H4: K16Un	43.5836	41.0136	41.0838
H4: K16Ac	56.4164	58.9864	58.9162

## Sheet: Fresh Ad Hep
Histone	Relative Abundance
Mark	Biol Rep 1	Biol Rep 2	Biol Rep 3
H1.4: K25Un	99.018	94.5482	84.1308
H1.4: K25Me1	0.444253	4.5506	6.67316
H1.4: K25Me3	0.53775	0.901196	9.196
H2A: K5Un	97.0396	87.9348	72.1804
H2A: K5Ac	2.96042	12.0652	27.8196
H2A: K9Un	99.0903	99.0981	99.2836
H2A: K9Ac	0.909691	0.901895	0.716367
H2A: K36Un	99.9367	99.8629	99.7184
H2A: K36Ac	0.0632665	0.137087	0.281554
H2A1: K13Un	84.6166	79.8565	80.1345
H2A1: K13Ac	15.3834	20.1435	19.8655
H2A1: K15Un	84.6912	80.9079	81.1305
H2A1: K15UB	15.3088	19.0921	18.8695
H2A3: K13Un	99.9078	99.9162	99.6254
H2A3: K13Ac	0.0921802	0.0838224	0.374615
H2A3: K15Un	100	100	100
H3: K4Un	82.1313	91.788	90.7098
H3: K4Me1	2.75224	3.71586	3.35485
H3: K4Me2	0.951228	0.680768	1.70665
H3: K4Me3	0.137854	0.131294	0.1616
H3: K4Ac	2.20436	1.22452	1.06524
H3: K4ALLYSINE	11.8231	2.45952	3.00188
H3: Q5Un	98.8128	98.6707	98.7037
H3: Q5Me1	1.18725	1.32931	1.29632
H3: K9Un	37.0307	44.7204	41.4487
H3: K9Me1	24.4965	31.5536	26.9942
H3: K9Me2	34.8052	20.3936	27.0972
H3: K9Me3	2.61976	1.29444	1.75694
H3: K9Ac	1.04781	2.03789	2.70294
H3: K14Un	57.5335	59.4355	50.3507
H3: K14Ac	42.4665	40.5645	49.6493
H3: K18Un	95.8048	95.2027	95.2892
H3: K18Me1	0.484361	0.902528	0.614364
H3: K18Ac	3.71084	3.89481	4.09641
H3: Q19Un	89.3151	89.1978	89.8993
H3: Q19Me1	10.6849	10.8022	10.1007
H3: K23Un	79.8308	81.3981	78.5999
H3: K23Me1	2.4877	2.29143	2.14397
H3: K23Ac	17.6815	16.3105	19.2562
H3: R42Un	99.8	99.6794	99.6371
H3: R42Me2	0.199961	0.320552	0.362888
H3: R49Un	99.2284	97.3667	98.6429
H3: R49Me2	0.771607	2.63333	1.35707
H3: Q52Un	96.7232	96.3002	95.076
H3: Q52Me1	3.27683	3.6998	4.92398
H3: K56Un	97.7876	95.5806	93.296
H3: K56Me1	2.15308	2.66106	4.20157
H3: K56Ac	0.0592951	1.75837	2.50247
H3: K79Un	67.4148	63.639	59.0009
H3: K79Me1	13.0989	17.8691	16.5274
H3: K79Me2	18.6406	11.7069	14.5003
H3: K79Me3	0.601594	6.4217	9.70824
H3: K79Ac	0.244089	0.363302	0.2632
H3: K122Un	99.6037	99.6893	99.6855
H3: K122Ac	0.396327	0.310724	0.314509
H3.1/3.2: K27Un	6.14408	4.53319	6.44333
H3.1/3.2: K27Me1	17.2116	20.0198	26.8215
H3.1/3.2: K27Me2	53.8563	45.9174	45.6223
H3.1/3.2: K27Me3	22.4618	29.1485	20.4836
H3.1/3.2: K27Ac	0.326181	0.381101	0.629299
H3.1/3.2: K36Un	40.3929	35.0728	37.9791
H3.1/3.2: K36Me1	27.9154	35.8524	24.7773
H3.1/3.2: K36Me2	24.7943	19.795	24.0331
H3.1/3.2: K36Me3	6.89738	9.27987	13.2105
H4: K5Un	96.0705	96.3161	95.2152
H4: K5Ac	3.92949	3.68386	4.78482
H4: K8Un	89.1367	91.4203	88.7969
H4: K8Ac	10.8633	8.5797	11.2031
H4: K12Un	94.5247	95.9664	94.0916
H4: K12Ac	5.47531	4.03362	5.90836
H4: K16Un	47.3181	51.9177	50.0907
H4: K16Ac	52.6819	48.0823	49.9093
H4: K20Un	3.92166	10.0389	7.0541
H4: K20Me1	2.53219	2.89237	2.56291
H4: K20Me2	83.8727	77.3936	81.567
H4: K20Me3	9.52476	9.51124	8.54255
H4: K20Ac	0.14869	0.16391	0.273473

## Sheet: Cultured Ad Hep
Histone	Relative Abundance
Mark	Biol Rep 1	Biol Rep 2	Biol Rep 3
H1.4: K25Un	96.8426	96.3348	93.2743
H1.4: K25Me1	0.895252	1.88426	3.97533
H1.4: K25Me3	2.26212	1.78092	2.75037
H2A: K5Un	93.2167	91.2581	91.5753
H2A: K5Ac	6.78328	8.74194	8.42475
H2A: K9Un	99.8636	99.3939	99.5231
H2A: K9Ac	0.136448	0.606113	0.476928
H2A: K36Un	99.7308	99.9649	99.9366
H2A: K36Ac	0.269154	0.0351468	0.0634226
H2A1: K13Un	83.6692	73.7478	80.0145
H2A1: K13Ac	16.3308	26.2522	19.9855
H2A1: K15Un	84.9281	73.9609	80.4693
H2A1: K15UB	15.0719	26.0391	19.5307
H2A3: K13Un	99.7915	99.9398	99.9185
H2A3: K13Ac	0.208471	0.0602216	0.081486
H2A3: K15Un	100	100	100
H3: K4Un	71.8403	81.4117	80.1453
H3: K4Me1	2.21383	3.44758	4.53003
H3: K4Me2	4.14079	1.47262	1.48757
H3: K4Me3	0.822687	0.232365	0.295159
H3: K4Ac	0.883665	2.21004	2.22651
H3: K4ALLYSINE	20.0987	11.2257	11.3154
H3: Q5Un	98.7578	98.5612	98.2992
H3: Q5Me1	1.24221	1.43883	1.70076
H3: K9Un	23.2202	28.3124	24.2146
H3: K9Me1	23.3688	25.9316	24.8971
H3: K9Me2	50.4719	41.5433	45.7681
H3: K9Me3	2.2976	3.63804	4.3518
H3: K9Ac	0.641401	0.574663	0.768427
H3: K14Un	73.163	74.1171	73.1483
H3: K14Ac	26.837	25.8829	26.8517
H3: K18Un	98.3715	97.1849	95.2839
H3: K18Me1	0.579694	0.674823	0.703292
H3: K18Ac	1.04885	2.1403	4.01282
H3: Q19Un	92.1091	92.1388	91.5586
H3: Q19Me1	7.89091	7.86124	8.44138
H3: K23Un	88.4454	87.1697	80.8904
H3: K23Me1	0.795763	1.77317	2.23379
H3: K23Ac	10.7588	11.0571	16.8759
H3: R42Un	99.0232	99.8765	99.8725
H3: R42Me2	0.976761	0.123482	0.127506
H3: R49Un	98.3784	98.5469	98.8215
H3: R49Me2	1.6216	1.45313	1.17853
H3: Q52Un	96.2676	96.8101	96.5131
H3: Q52Me1	3.73242	3.18993	3.48687
H3: K56Un	96.5184	97.4867	97.1439
H3: K56Me1	2.9782	2.11108	2.53558
H3: K56Ac	0.503378	0.402259	0.320557
H3: K79Un	68.4783	57.2335	53.7455
H3: K79Me1	8.71559	20.3211	18.2135
H3: K79Me2	21.9883	20.4626	27.1238
H3: K79Me3	0.484391	1.71033	0.527664
H3: K79Ac	0.333413	0.272436	0.389514
H3: K122Un	99.4624	99.6762	99.2678
H3: K122Ac	0.537562	0.323786	0.732156
H3.1/3.2: K27Un	8.09815	4.37942	4.60399
H3.1/3.2: K27Me1	35.9623	14.0219	18.9316
H3.1/3.2: K27Me2	44.6881	52.0432	50.4075
H3.1/3.2: K27Me3	9.52276	29.3281	25.6369
H3.1/3.2: K27Ac	1.72865	0.227377	0.41994
H3.1/3.2: K36Un	25.0378	30.8214	31.7263
H3.1/3.2: K36Me1	26.9678	39.6037	33.529
H3.1/3.2: K36Me2	31.0132	23.569	25.9244
H3.1/3.2: K36Me3	16.9812	6.00588	8.82031
H4: K5Un	97.6986	95.5961	95.7992
H4: K5Ac	2.30139	4.40392	4.2008
H4: K8Un	97.8694	95.82	95.0847
H4: K8Ac	2.1306	4.17999	4.91529
H4: K12Un	98.3733	97.9737	97.6038
H4: K12Ac	1.62667	2.02632	2.39618
H4: K16Un	81.5272	72.8816	73.6807
H4: K16Ac	18.4728	27.1184	26.3193
H4: K20Un	15.5442	4.0608	1.88217
H4: K20Me1	2.92221	1.77902	1.36479
H4: K20Me2	69.6751	85.1841	87.7926
H4: K20Me3	11.4756	8.838	8.88106
H4: K20Ac	0.382901	0.138075	0.0794229

## Sheet: Adult Hep Time Course
Time		Peak Area
Point (hr)	Peptide Note	Biol Rep 1	Biol Rep 2	Biol Rep 3
2	H1.4: K25Un	93.2336	95.0049	88.2345
2	H1.4: K25Me1	1.68988	2.56947	4.00731
2	H1.4: K25Me3	5.07654	2.4256	7.75821
6	H1.4: K25Un	97.0136	68.1588	90.1292
6	H1.4: K25Me1	0.42717	9.39155	4.81766
6	H1.4: K25Me3	2.55924	22.4497	5.05315
24	H1.4: K25Un	80.0096	80.078	92.6087
24	H1.4: K25Me1	1.85743	2.45272	3.75103
24	H1.4: K25Me3	18.1329	17.4692	3.64027
48	H1.4: K25Un	95.6856	91.3739	93.4492
48	H1.4: K25Me1	0.818017	3.16117	2.21664
48	H1.4: K25Me3	3.4964	5.46489	4.3342
72	H1.4: K25Un	96.6348	92.0359	95.6253
72	H1.4: K25Me1	0.372257	2.24258	2.31798
72	H1.4: K25Me3	2.99299	5.72149	2.05668
2	H2A: K5Un	96.9323	89.7544	78.1747
2	H2A: K5Ac	3.06771	10.2456	21.8253
6	H2A: K5Un	91.8842	40.9955	75.1478
6	H2A: K5Ac	8.11582	59.0045	24.8522
24	H2A: K5Un	91.3646	69.3567	88.5604
24	H2A: K5Ac	8.63544	30.6433	11.4396
48	H2A: K5Un	98.3111	78.0855	94.4653
48	H2A: K5Ac	1.68886	21.9145	5.53468
72	H2A: K5Un	98.8067	73.895	95.5586
72	H2A: K5Ac	1.19327	26.105	4.44138
2	H2A: K9Un	99.8241	99.6369	99.5485
2	H2A: K9Ac	0.175856	0.363129	0.451545
6	H2A: K9Un	99.5716	99.7553	99.6685
6	H2A: K9Ac	0.428446	0.244745	0.331539
24	H2A: K9Un	99.4627	99.6566	99.5984
24	H2A: K9Ac	0.53729	0.343351	0.401581
48	H2A: K9Un	99.2897	99.806	99.3484
48	H2A: K9Ac	0.710276	0.194008	0.651619
72	H2A: K9Un	99.4646	99.6765	99.38
72	H2A: K9Ac	0.535376	0.323542	0.619959
2	H2A: K36Un	99.9642	99.9661	99.8806
2	H2A: K36Ac	0.0358477	0.0338533	0.119424
6	H2A: K36Un	99.8785	99.6971	99.8865
6	H2A: K36Ac	0.121454	0.30291	0.113501
24	H2A: K36Un	99.9016	99.8473	99.9134
24	H2A: K36Ac	0.0984439	0.152743	0.086606
48	H2A: K36Un	99.954	99.8598	99.9149
48	H2A: K36Ac	0.0460006	0.140189	0.0850861
72	H2A: K36Un	99.9616	99.8248	99.9372
72	H2A: K36Ac	0.0384003	0.175213	0.0627989
2	H2A1: K13Un	81.3851	71.4023	79.6337
2	H2A1: K13Ac	18.6149	28.5977	20.3663
6	H2A1: K13Un	83.7915	72.9432	78.3795
6	H2A1: K13Ac	16.2085	27.0568	21.6205
24	H2A1: K13Un	79.7493	77.9067	80.9521
24	H2A1: K13Ac	20.2507	22.0933	19.0479
48	H2A1: K13Un	87.643	83.1016	83.6903
48	H2A1: K13Ac	12.357	16.8984	16.3097
72	H2A1: K13Un	88.3882	84.7746	86.0467
72	H2A1: K13Ac	11.6118	15.2254	13.9533
2	H2A1: K15Un	81.7547	71.9494	80.2082
2	H2A1: K15UB	18.2453	28.0506	19.7918
6	H2A1: K15Un	84.4146	76.3942	78.7466
6	H2A1: K15UB	15.5854	23.6058	21.2534
24	H2A1: K15Un	79.9548	78.6101	81.3218
24	H2A1: K15UB	20.0452	21.3899	18.6782
48	H2A1: K15Un	87.6969	83.6247	83.8425
48	H2A1: K15UB	12.3031	16.3753	16.1575
72	H2A1: K15Un	88.433	85.2002	86.1289
72	H2A1: K15UB	11.567	14.7998	13.8711
2	H2A3: K13Un	99.9696	99.9647	99.832
2	H2A3: K13Ac	0.0303827	0.0353459	0.168043
6	H2A3: K13Un	99.9299	99.2216	99.8615
6	H2A3: K13Ac	0.0700872	0.778387	0.13851
24	H2A3: K13Un	99.9109	99.7638	99.9012
24	H2A3: K13Ac	0.0890961	0.2362	0.0988306
48	H2A3: K13Un	99.9563	99.8161	99.9136
48	H2A3: K13Ac	0.0436572	0.183863	0.0864227
72	H2A3: K13Un	99.9702	99.7905	99.9254
72	H2A3: K13Ac	0.0298206	0.209545	0.0746144
2	H3: K4Un	86.297	88.0832	76.9502
2	H3: K4Me1	3.44828	3.90873	4.53019
2	H3: K4Me2	1.04621	1.01053	2.30424
2	H3: K4Me3	0.307552	0.237587	0.335692
2	H3: K4Ac	0.57537	0.590959	2.10125
2	H3: K4ALLYSINE	8.32563	6.16905	13.7784
6	H3: K4Un	69.222	90.4964	87.5555
6	H3: K4Me1	3.76047	5.34141	4.91875
6	H3: K4Me2	1.98539	2.25413	1.42854
6	H3: K4Me3	0.364315	0.289008	0.375405
6	H3: K4Ac	1.60859	0.554362	0.964035
6	H3: K4ALLYSINE	23.0592	1.06473	4.75777
24	H3: K4Un	89.7308	72.9942	88.9694
24	H3: K4Me1	4.12859	4.17836	4.39388
24	H3: K4Me2	1.31736	3.4355	1.01471
24	H3: K4Me3	0.351855	0.38927	0.30668
24	H3: K4Ac	0.45405	1.55727	0.811137
24	H3: K4ALLYSINE	4.01739	17.4454	4.50424
48	H3: K4Un	85.8742	79.3871	68.8346
48	H3: K4Me1	3.95783	3.92549	3.12877
48	H3: K4Me2	0.900891	2.76934	1.75301
48	H3: K4Me3	0.289098	0.345828	0.261352
48	H3: K4Ac	1.00663	1.22232	2.44006
48	H3: K4ALLYSINE	7.97134	12.3499	23.5822
72	H3: K4Un	85.2666	74.7277	82.2126
72	H3: K4Me1	4.53965	4.15943	3.66108
72	H3: K4Me2	0.834607	3.41206	0.854785
72	H3: K4Me3	0.312393	0.205601	0.188525
72	H3: K4Ac	0.689701	1.95443	1.9682
72	H3: K4ALLYSINE	8.35702	15.5408	11.1149
2	H3: Q5Un	98.5239	98.0186	98.3462
2	H3: Q5Me1	1.47606	1.98142	1.65376
6	H3: Q5Un	98.4551	98.1461	98.2025
6	H3: Q5Me1	1.54489	1.85387	1.79747
24	H3: Q5Un	98.5099	98.5481	98.2451
24	H3: Q5Me1	1.49015	1.45195	1.75487
48	H3: Q5Un	98.5108	98.5258	98.7758
48	H3: Q5Me1	1.4892	1.47419	1.22423
72	H3: Q5Un	98.3931	98.3952	98.6583
72	H3: Q5Me1	1.6069	1.60476	1.3417
2	H3: K9Un	26.8603	29.271	22.3457
2	H3: K9Me1	24.9143	27.8519	26.4913
2	H3: K9Me2	44.5665	39.211	46.3015
2	H3: K9Me3	2.92413	3.11806	4.13751
2	H3: K9Ac	0.734794	0.547996	0.724011
6	H3: K9Un	24.4543	29.009	24.0334
6	H3: K9Me1	24.4986	34.0018	27.8433
6	H3: K9Me2	47.1378	33.8618	43.1953
6	H3: K9Me3	3.07027	1.90639	4.2786
6	H3: K9Ac	0.838986	1.22101	0.649451
24	H3: K9Un	30.2872	31.5222	29.416
24	H3: K9Me1	24.9505	25.9447	25.6114
24	H3: K9Me2	41.0265	38.5497	40.1985
24	H3: K9Me3	3.14978	3.46541	4.11849
24	H3: K9Ac	0.586055	0.517984	0.655626
48	H3: K9Un	26.9882	31.4967	31.0106
48	H3: K9Me1	25.4651	24.06	24.429
48	H3: K9Me2	42.5028	39.3443	39.7219
48	H3: K9Me3	4.4135	4.67275	4.26235
48	H3: K9Ac	0.630397	0.426228	0.576045
72	H3: K9Un	26.6275	25.6404	24.5797
72	H3: K9Me1	27.2219	23.3715	24.3226
72	H3: K9Me2	40.8912	45.15	45.5264
72	H3: K9Me3	4.67866	5.38175	4.84628
72	H3: K9Ac	0.580673	0.456323	0.725006
2	H3: K14Un	79.2502	78.0612	71.2671
2	H3: K14Ac	20.7498	21.9388	28.7329
6	H3: K14Un	67.9001	71.3079	76.5664
6	H3: K14Ac	32.0999	28.6921	23.4336
24	H3: K14Un	76.4754	79.6541	79.8749
24	H3: K14Ac	23.5246	20.3459	20.1251
48	H3: K14Un	75.119	84.974	78.7344
48	H3: K14Ac	24.881	15.026	21.2656
72	H3: K14Un	75.817	76.7062	68.9875
72	H3: K14Ac	24.183	23.2938	31.0125
2	H3: K18Un	97.7837	97.1334	95.7038
2	H3: K18Me1	0.674906	0.617093	0.674115
2	H3: K18Ac	1.5414	2.24951	3.62208
6	H3: K18Un	97.8325	95.9218	95.5724
6	H3: K18Me1	0.523529	0.833407	0.643802
6	H3: K18Ac	1.64397	3.24482	3.78382
24	H3: K18Un	96.5033	96.3705	95.5055
24	H3: K18Me1	0.583601	0.528983	0.649923
24	H3: K18Ac	2.91313	3.10047	3.84462
48	H3: K18Un	96.2975	97.1546	97.0244
48	H3: K18Me1	0.554765	0.423369	0.556849
48	H3: K18Ac	3.14776	2.42201	2.41871
72	H3: K18Un	96.1853	96.4722	95.5837
72	H3: K18Me1	0.577072	0.564606	0.517947
72	H3: K18Ac	3.23766	2.96323	3.89835
2	H3: Q19Un	91.3218	91.1164	92.239
2	H3: Q19Me1	8.67822	8.88358	7.76096
6	H3: Q19Un	92.6925	89.7893	91.98
6	H3: Q19Me1	7.30753	10.2107	8.02003
24	H3: Q19Un	91.5469	92.4969	92.2206
24	H3: Q19Me1	8.45313	7.50312	7.77941
48	H3: Q19Un	91.7919	91.7879	92.032
48	H3: Q19Me1	8.20811	8.2121	7.96799
72	H3: Q19Un	90.7562	91.9125	92.2296
72	H3: Q19Me1	9.24378	8.08746	7.77036
2	H3: K23Un	89.6897	85.5793	79.7913
2	H3: K23Me1	1.22587	1.90844	2.12785
2	H3: K23Ac	9.0844	12.5122	18.0809
6	H3: K23Un	82.2611	84.1523	81.5124
6	H3: K23Me1	1.01503	1.62791	2.14001
6	H3: K23Ac	16.7238	14.2198	16.3476
24	H3: K23Un	85.1716	78.0276	83.1328
24	H3: K23Me1	2.186	1.8864	1.9618
24	H3: K23Ac	12.6424	20.086	14.9054
48	H3: K23Un	86.04	87.5448	87.8935
48	H3: K23Me1	2.15414	2.20353	2.18612
48	H3: K23Ac	11.8059	10.2517	9.92041
72	H3: K23Un	85.2466	83.6127	83.0396
72	H3: K23Me1	2.35981	2.42871	2.10789
72	H3: K23Ac	12.3936	13.9586	14.8525
2	H3: R42Un	99.923	99.7814	99.8258
2	H3: R42Me2	0.0770404	0.218616	0.174231
6	H3: R42Un	99.7021	98.2811	99.5139
6	H3: R42Me2	0.297923	1.71889	0.486117
24	H3: R42Un	99.5447	99.6725	99.6873
24	H3: R42Me2	0.455298	0.32749	0.312748
48	H3: R42Un	99.7229	99.8388	99.8297
48	H3: R42Me2	0.277092	0.161171	0.170276
72	H3: R42Un	99.709	99.8157	99.8336
2	H3: R49Un	98.5462	98.6479	98.9423
2	H3: R49Me2	1.45383	1.35207	1.05768
6	H3: R49Un	99.2827	97.6284	98.4366
6	H3: R49Me2	0.717285	2.37159	1.56336
24	H3: R49Un	98.5112	99.3733	97.8441
24	H3: R49Me2	1.48882	0.626671	2.15586
48	H3: R49Un	98.272	98.6026	97.9054
48	H3: R49Me2	1.728	1.3974	2.09461
72	H3: R42Me2	0.290984	0.184343	0.16639
72	H3: R49Un	98.1447	99.2539	98.2155
72	H3: R49Me2	1.85532	0.746137	1.78451
2	H3: Q52Un	98.2676	97.5522	96.6534
2	H3: Q52Me1	1.73243	2.44776	3.34662
6	H3: Q52Un	97.7692	95.0614	96.7161
6	H3: Q52Me1	2.23075	4.93856	3.28385
24	H3: Q52Un	96.8855	97.3806	96.5548
24	H3: Q52Me1	3.11449	2.6194	3.44516
48	H3: Q52Un	96.9682	96.7412	97.1919
48	H3: Q52Me1	3.03184	3.25882	2.8081
72	H3: Q52Un	96.5274	96.7211	96.8367
72	H3: Q52Me1	3.47256	3.2789	3.1633
2	H3: K56Un	98.7467	98.1956	96.7906
2	H3: K56Me1	1.19485	1.7053	2.38501
2	H3: K56Ac	0.0584441	0.0990775	0.82441
6	H3: K56Un	98.2404	88.7886	96.8273
6	H3: K56Me1	1.56895	4.16404	2.33767
6	H3: K56Ac	0.190678	7.04736	0.835015
24	H3: K56Un	97.8275	97.7068	97.306
24	H3: K56Me1	2.05423	2.01217	2.40723
24	H3: K56Ac	0.118315	0.280995	0.286811
48	H3: K56Un	97.6834	97.4056	97.8665
48	H3: K56Me1	2.23768	2.43622	2.05
48	H3: K56Ac	0.0789208	0.158208	0.0835011
72	H3: K56Un	97.3808	97.1557	97.6772
72	H3: K56Me1	2.49259	2.44666	2.2469
72	H3: K56Ac	0.126585	0.397593	0.0759384
2	H3: K79Un	63.5817	60.5315	52.3815
2	H3: K79Me1	19.9483	22.1225	19.642
2	H3: K79Me2	15.2223	15.8675	26.769
2	H3: K79Me3	0.695796	1.30257	0.859895
2	H3: K79Ac	0.551964	0.175887	0.347597
6	H3: K79Un	53.9641	48.2333	55.8103
6	H3: K79Me1	20.0163	18.8865	19.066
6	H3: K79Me2	25.241	12.2032	23.0479
6	H3: K79Me3	0.564157	20.5644	1.69748
6	H3: K79Ac	0.214495	0.112616	0.378303
24	H3: K79Un	64.2546	50.5761	60.7174
24	H3: K79Me1	15.3894	24.0722	17.5573
24	H3: K79Me2	17.8424	24.1857	20.0317
24	H3: K79Me3	2.16866	0.948663	1.31043
24	H3: K79Ac	0.344938	0.217325	0.383179
48	H3: K79Un	69.4579	67.2578	67.4092
48	H3: K79Me1	13.5382	15.4606	15.9408
48	H3: K79Me2	15.5685	15.5932	15.9367
48	H3: K79Me3	1.05221	1.2979	0.360203
48	H3: K79Ac	0.383142	0.390467	0.353128
72	H3: K79Un	71.0887	62.4482	66.9009
72	H3: K79Me1	13.6236	15.2861	15.5627
72	H3: K79Me2	14.3539	20.9413	16.714
72	H3: K79Me3	0.52203	0.822973	0.497642
72	H3: K79Ac	0.411676	0.50147	0.324795
2	H3: K122Un	99.651	99.6538	99.1924
2	H3: K122Ac	0.348957	0.34623	0.807627
6	H3: K122Un	99.646	99.6052	99.4945
6	H3: K122Ac	0.354034	0.394841	0.505479
24	H3: K122Un	99.6169	99.5273	99.3329
24	H3: K122Ac	0.383115	0.472701	0.667128
48	H3: K122Un	99.2138	99.4776	99.5502
48	H3: K122Ac	0.786182	0.522411	0.449844
72	H3: K122Un	99.6867	99.41	99.5684
72	H3: K122Ac	0.313259	0.590013	0.431623
2	H3.1/3.2: K27Un	5.80115	5.52914	4.50468
2	H3.1/3.2: K27Me1	12.7614	18.3908	20.4012
2	H3.1/3.2: K27Me2	62.7934	52.7289	48.4461
2	H3.1/3.2: K27Me3	17.2079	22.483	26.1259
2	H3.1/3.2: K27Ac	1.43616	0.868107	0.522109
6	H3.1/3.2: K27Un	3.00474	5.23959	4.20152
6	H3.1/3.2: K27Me1	25.4625	34.4986	18.8879
6	H3.1/3.2: K27Me2	55.5054	36.1315	49.5108
6	H3.1/3.2: K27Me3	13.6956	23.0315	26.9586
6	H3.1/3.2: K27Ac	2.33162	1.09883	0.441197
24	H3.1/3.2: K27Un	15.6188	19.1143	15.1038
24	H3.1/3.2: K27Me1	23.7016	30.493	22.6905
24	H3.1/3.2: K27Me2	46.4362	35.2134	40.8612
24	H3.1/3.2: K27Me3	13.3345	14.5299	20.6519
24	H3.1/3.2: K27Ac	0.908892	0.649281	0.692635
48	H3.1/3.2: K27Un	16.5951	17.8437	19.0411
48	H3.1/3.2: K27Me1	34.6227	37.547	35.4745
48	H3.1/3.2: K27Me2	35.6894	33.2314	34.0605
48	H3.1/3.2: K27Me3	12.615	10.3373	10.771
48	H3.1/3.2: K27Ac	0.477793	1.04064	0.652904
72	H3.1/3.2: K27Un	15.5553	13.4142	16.6496
72	H3.1/3.2: K27Me1	37.4477	36.8189	35.5084
72	H3.1/3.2: K27Me2	35.5701	37.4876	36.1473
72	H3.1/3.2: K27Me3	11.1127	11.5123	11.1999
72	H3.1/3.2: K27Ac	0.314216	0.766964	0.49482
2	H3.1/3.2: K36Un	36.6208	33.8633	27.9762
2	H3.1/3.2: K36Me1	41.9593	33.5156	35.9909
2	H3.1/3.2: K36Me2	17.3441	26.9252	26.5496
2	H3.1/3.2: K36Me3	4.07581	5.69584	9.48327
6	H3.1/3.2: K36Un	28.9365	23.8729	33.3533
6	H3.1/3.2: K36Me1	36.3278	30.9818	33.5491
6	H3.1/3.2: K36Me2	27.1983	26.4451	24.0718
6	H3.1/3.2: K36Me3	7.53738	18.7002	9.0258
24	H3.1/3.2: K36Un	31.7073	16.6027	31.1747
24	H3.1/3.2: K36Me1	25.2679	28.2187	27.3683
24	H3.1/3.2: K36Me2	35.3342	44.3212	31.3209
24	H3.1/3.2: K36Me3	7.69065	10.8573	10.1361
48	H3.1/3.2: K36Un	26.1172	20.6973	24.7681
48	H3.1/3.2: K36Me1	19.5478	20.3599	18.4223
48	H3.1/3.2: K36Me2	38.7983	43.7075	41.2873
48	H3.1/3.2: K36Me3	15.5366	15.2354	15.5223
72	H3.1/3.2: K36Un	23.6211	18.8484	25.5984
72	H3.1/3.2: K36Me1	19.4307	24.407	18.5925
72	H3.1/3.2: K36Me2	40.7483	41.6075	38.3681
72	H3.1/3.2: K36Me3	16.1999	15.1371	17.4411
2	H3.3: K27Un	41.0022	26.473	33.9626
2	H3.3: K27Me1	41.6236	52.113	40.4244
2	H3.3: K27Me2	10.3569	16.6174	19.2414
2	H3.3: K27Me3	4.87849	4.07534	4.52225
2	H3.3: K27Ac	2.13883	0.72117	1.84926
6	H3.3: K27Un	82.719	63.9578	29.4902
6	H3.3: K27Me1	12.1856	28.3359	42.2708
6	H3.3: K27Me2	4.19181	4.89738	21.2503
6	H3.3: K27Me3	0.705441	1.87009	5.44304
6	H3.3: K27Ac	0.198107	0.938791	1.54564
24	H3.3: K27Un	40.0747	61.9192	26.0935
24	H3.3: K27Me1	38.4792	25.4645	44.2322
24	H3.3: K27Me2	15.1305	9.68185	21.7276
24	H3.3: K27Me3	3.92446	2.17325	5.86058
24	H3.3: K27Ac	2.39115	0.761158	2.08606
48	H3.3: K27Un	27.53	48.6986	37.7175
48	H3.3: K27Me1	41.9815	30.7348	37.7624
48	H3.3: K27Me2	22.9817	14.8865	18.3245
48	H3.3: K27Me3	5.89402	4.12063	3.95381
48	H3.3: K27Ac	1.61274	1.55945	2.24169
72	H3.3: K27Un	31.2536	47.2785	34.4164
72	H3.3: K27Me1	40.4238	30.7648	39.7447
72	H3.3: K27Me2	21.3308	16.2802	18.8814
72	H3.3: K27Me3	5.34908	4.00603	4.32667
72	H3.3: K27Ac	1.64273	1.67055	2.63073
2	H3.3: K36Un	9.44956	6.88918	6.70628
2	H3.3: K36Me1	3.80435	10.9619	11.1273
2	H3.3: K36Me2	52.3916	54.8543	43.0912
2	H3.3: K36Me3	33.6062	27.1713	38.0696
2	H3.3: K36Ac	0.74827	0.123401	1.00568
6	H3.3: K36Un	1.36198	2.14693	9.60297
6	H3.3: K36Me1	1.85105	3.30354	11.0835
6	H3.3: K36Me2	14.1833	22.7803	43.4136
6	H3.3: K36Me3	82.3541	71.483	35.0071
6	H3.3: K36Ac	0.249538	0.286216	0.892762
24	H3.3: K36Un	7.12975	2.11144	10.2732
24	H3.3: K36Me1	8.31236	6.09241	11.8062
24	H3.3: K36Me2	42.3103	25.5397	47.3104
24	H3.3: K36Me3	41.4445	65.619	28.7723
24	H3.3: K36Ac	0.803099	0.637446	1.83793
48	H3.3: K36Un	11.4382	5.85293	8.79406
48	H3.3: K36Me1	10.9104	8.50046	8.44012
48	H3.3: K36Me2	48.8894	35.1597	45.5332
48	H3.3: K36Me3	26.669	49.419	35.2953
48	H3.3: K36Ac	2.09309	1.06793	1.93733
72	H3.3: K36Un	10.0794	5.17834	9.73191
72	H3.3: K36Me1	10.5754	8.76807	8.50342
72	H3.3: K36Me2	51.5754	36.1545	48.8153
72	H3.3: K36Me3	26.0268	48.613	31.1267
72	H3.3: K36Ac	1.74304	1.28608	1.82275
2	H4: K5Un	98.2003	96.6975	95.6994
2	H4: K5Ac	1.79969	3.3025	4.3006
6	H4: K5Un	97.2155	95.1438	96.1413
6	H4: K5Ac	2.78451	4.8562	3.85874
24	H4: K5Un	95.8899	95.3275	95.8021
24	H4: K5Ac	4.11015	4.67245	4.19787
48	H4: K5Un	95.914	96.4535	95.2982
48	H4: K5Ac	4.08603	3.54652	4.70176
72	H4: K5Un	96.2618	96.381	95.5415
72	H4: K5Ac	3.73822	3.61897	4.45846
2	H4: K8Un	98.0169	96.8796	94.6735
2	H4: K8Ac	1.98307	3.12043	5.32652
6	H4: K8Un	96.8467	95.8758	95.7619
6	H4: K8Ac	3.15334	4.1242	4.23812
24	H4: K8Un	95.9694	94.3788	94.925
24	H4: K8Ac	4.03063	5.62121	5.075
48	H4: K8Un	95.487	96.2209	93.7718
48	H4: K8Ac	4.51299	3.77914	6.22821
72	H4: K8Un	96.1545	95.3855	94.5853
72	H4: K8Ac	3.8455	4.61445	5.41471
2	H4: K12Un	99.2767	98.6544	97.2178
2	H4: K12Ac	0.723279	1.34557	2.7822
6	H4: K12Un	98.2655	97.9077	98.0274
6	H4: K12Ac	1.73453	2.09234	1.97258
24	H4: K12Un	98.1951	96.6721	97.5001
24	H4: K12Ac	1.80494	3.32791	2.4999
48	H4: K12Un	97.8356	98.0889	96.641
48	H4: K12Ac	2.16435	1.91111	3.35898
72	H4: K12Un	98.1498	97.4963	97.2078
72	H4: K12Ac	1.8502	2.50365	2.79223
2	H4: K16Un	76.2595	74.5323	74.34
2	H4: K16Ac	23.7405	25.4677	25.66
6	H4: K16Un	72.1413	76.9988	76.3111
6	H4: K16Ac	27.8587	23.0012	23.6889
24	H4: K16Un	72.9535	71.3335	73.9632
24	H4: K16Ac	27.0465	28.6665	26.0368
48	H4: K16Un	74.6946	73.9477	70.4071
48	H4: K16Ac	25.3054	26.0523	29.5929
72	H4: K16Un	75.579	74.6556	70.9266
72	H4: K16Ac	24.421	25.3444	29.0734
2	H4: K20Un	4.37252	2.28982	3.1712
2	H4: K20Me1	2.108	1.71273	1.19964
2	H4: K20Me2	84.2676	86.6363	86.829
2	H4: K20Me3	8.73697	9.1709	8.61284
2	H4: K20Ac	0.514888	0.190277	0.187279
6	H4: K20Un	10.9188	10.6978	2.55942
6	H4: K20Me1	1.54396	2.42043	1.64015
6	H4: K20Me2	80.328	77.6747	87.2203
6	H4: K20Me3	6.95829	8.27625	8.39503
6	H4: K20Ac	0.250981	0.930888	0.185072
24	H4: K20Un	6.14631	7.41659	2.45828
24	H4: K20Me1	3.15115	3.44128	2.67333
24	H4: K20Me2	82.8231	81.1491	86.1755
24	H4: K20Me3	7.47093	7.76028	8.527
24	H4: K20Ac	0.408548	0.232721	0.165908
48	H4: K20Un	3.59578	1.59724	1.40918
48	H4: K20Me1	4.48363	3.98194	3.14654
48	H4: K20Me2	86.0424	88.1732	90
48	H4: K20Me3	5.77833	5.91996	5.35305
48	H4: K20Ac	0.0998665	0.327705	0.0912586
72	H4: K20Un	3.16286	2.50176	1.34779
72	H4: K20Me1	3.09722	2.98899	2.05978
72	H4: K20Me2	88.4369	89.3204	91.7352
72	H4: K20Me3	5.2153	5.06694	4.7935
72	H4: K20Ac	0.0877532	0.121934	0.0637324
