# Supplementary material for: Stability of histone post-translational modifications in samples derived from liver tissue and primary hepatic cells
Source: PLoS One. 2018 Sep 7;13(9):e0203351. doi: 10.1371/journal.pone.0203351 (PMC6128477; doi:10.1371/journal.pone.0203351)
Supplement: S4 Table — (XLSX) [file pone.0203351.s004.xlsx]

## Sheet: Relative Abundance Data
Histone	Liver			Fresh AH			Cultured AH
Mark	Biol Rep 1	Biol Rep 2	Biol Rep 3	Biol Rep 1	Biol Rep 2	Biol Rep 3	Biol Rep 1	Biol Rep 2	Biol Rep 3
H2A: K5Un	93.5507	92.4642	93.0781	97.0396	87.9348	72.1804	93.2167	91.2581	91.5753
H2A: K5Ac	6.44933	7.53585	6.92191	2.96042	12.0652	27.8196	6.78328	8.74194	8.42475
H2A: K9Un	98.9552	98.8806	98.9166	99.0903	99.0981	99.2836	99.8636	99.3939	99.5231
H2A: K9Ac	1.04476	1.1194	1.08343	0.909691	0.901895	0.716367	0.136448	0.606113	0.476928
H2A: K36Un	99.9961	99.9896	99.9921	99.9367	99.8629	99.7184	99.7308	99.9649	99.9366
H2A: K36Ac	0.0038783	0.0103877	0.00787931	0.0632665	0.137087	0.281554	0.269154	0.0351468	0.0634226
H3R2Un: K4Un	90.0809	89.7374	88.4974	82.1313	91.788	90.7098	71.8403	81.4117	80.1453
H3R2Un: K4Me1	9.06873	8.96055	10.5409	2.75224	3.71586	3.35485	2.21383	3.44758	4.53003
H3R2Un: K4Me2	0.516339	0.834008	0.603393	0.951228	0.680768	1.70665	4.14079	1.47262	1.48757
H3R2Un: K4Me3	0.185654	0.297839	0.214066	0.137854	0.131294	0.1616	0.822687	0.232365	0.295159
H3R2Un: K4Ac	0.148332	0.170178	0.144192	2.20436	1.22452	1.06524	0.883665	2.21004	2.22651
H3R2Un: Q5Un	95.8169	93.6537	100	98.8128	98.6707	98.7037	98.7578	98.5612	98.2992
H3R2Un: Q5Me1	4.18311	6.34626	0	1.18725	1.32931	1.29632	1.24221	1.43883	1.70076
H3: K9Un	45.5035	36.6837	43.1811	37.0307	44.7204	41.4487	23.2202	28.3124	24.2146
H3: K9Me1	29.8108	30.1694	28.9543	24.4965	31.5536	26.9942	23.3688	25.9316	24.8971
H3: K9Me2	20.7191	28.2256	23.622	34.8052	20.3936	27.0972	50.4719	41.5433	45.7681
H3: K9Me3	1.85025	2.97418	2.03954	2.61976	1.29444	1.75694	2.2976	3.63804	4.3518
H3: K9Ac	2.11642	1.94706	2.20309	1.04781	2.03789	2.70294	0.641401	0.574663	0.768427
H3: K14Un	59.1269	56.0614	58.5316	57.5335	59.4355	50.3507	73.163	74.1171	73.1483
H3: K14Ac	40.8731	43.9386	41.4684	42.4665	40.5645	49.6493	26.837	25.8829	26.8517
H3: K18Un	93.6757	92.9803	92.1563	95.8048	95.2027	95.2892	98.3715	97.1849	95.2839
H3: K18Me1	1.21071	0.864411	0.970441	0.484361	0.902528	0.614364	0.579694	0.674823	0.703292
H3: K18Ac	5.11357	6.15532	6.87324	3.71084	3.89481	4.09641	1.04885	2.1403	4.01282
H3: Q19Un	99.4292	98.9985	100	89.3151	89.1978	89.8993	92.1091	92.1388	91.5586
H3: Q19Me1	0.570751	1.00146	0	10.6849	10.8022	10.1007	7.89091	7.86124	8.44138
H3: K23Un	76.8444	75.3584	73.7279	79.8308	81.3981	78.5999	88.4454	87.1697	80.8904
H3: K23Me1	0.078192	0.134028	0.0610966	2.4877	2.29143	2.14397	0.795763	1.77317	2.23379
H3: K23Ac	23.0775	24.5076	26.211	17.6815	16.3105	19.2562	10.7588	11.0571	16.8759
H3: R42Un	99.9352	99.9144	99.9377	99.8	99.6794	99.6371	99.0232	99.8765	99.8725
H3: R42Me2	0.0648186	0.0855835	0.0622661	0.199961	0.320552	0.362888	0.976761	0.123482	0.127506
H3: R49Un	99.974	99.9634	99.9482	99.2284	97.3667	98.6429	98.3784	98.5469	98.8215
H3: R49Me2	0.025991	0.0366294	0.0518322	0.771607	2.63333	1.35707	1.6216	1.45313	1.17853
H3: K56Un	99.9673	99.9539	99.9815	97.7876	95.5806	93.296	96.5184	97.4867	97.1439
H3: K56Me1	0.0319884	0.0454676	0.0177434	2.15308	2.66106	4.20157	2.9782	2.11108	2.53558
H3: K56Ac	0.000666215	0.000680977	0.000794045	0.0592951	1.75837	2.50247	0.503378	0.402259	0.320557
H3: K79Un	59.2496	54.3786	53.364	67.4148	63.639	59.0009	68.4783	57.2335	53.7455
H3: K79Me1	22.7093	25.5674	26.3115	13.0989	17.8691	16.5274	8.71559	20.3211	18.2135
H3: K79Me2	17.9762	19.9576	20.2679	18.6406	11.7069	14.5003	21.9883	20.4626	27.1238
H3: K79Me3	0.0279077	0.0613667	0.0286146	0.601594	6.4217	9.70824	0.484391	1.71033	0.527664
H3: K79Ac	0.0369488	0.0349851	0.0280417	0.244089	0.363302	0.2632	0.333413	0.272436	0.389514
H3: K122Un	99.9165	99.9533	99.9323	99.6037	99.6893	99.6855	99.4624	99.6762	99.2678
H3: K122Ac	0.0835205	0.0467427	0.0676595	0.396327	0.310724	0.314509	0.537562	0.323786	0.732156
H3.1/3.2: K27Un	3.07761	3.456	2.84638	6.14408	4.53319	6.44333	8.09815	4.37942	4.60399
H3.1/3.2: K27Me1	10.9034	14.3432	9.69811	17.2116	20.0198	26.8215	35.9623	14.0219	18.9316
H3.1/3.2: K27Me2	54.3362	54.8196	54.1914	53.8563	45.9174	45.6223	44.6881	52.0432	50.4075
H3.1/3.2: K27Me3	31.3411	26.9482	33.0383	22.4618	29.1485	20.4836	9.52276	29.3281	25.6369
H3.1/3.2: K27Ac	0.341777	0.433038	0.225792	0.326181	0.381101	0.629299	1.72865	0.227377	0.41994
H3.1/3.2: K36Un	40.0161	46.5289	40.3699	40.3929	35.0728	37.9791	25.0378	30.8214	31.7263
H3.1/3.2: K36Me1	40.8688	30.146	40.1143	27.9154	35.8524	24.7773	26.9678	39.6037	33.529
H3.1/3.2: K36Me2	12.2368	15.0968	13.1267	24.7943	19.795	24.0331	31.0132	23.569	25.9244
H3.1/3.2: K36Me3	6.87218	8.22539	6.38725	6.89738	9.27987	13.2105	16.9812	6.00588	8.82031
H4: K5Un	94.7199	94.9995	95.1353	96.0705	96.3161	95.2152	97.6986	95.5961	95.7992
H4: K5Ac	5.28008	5.0005	4.86467	3.92949	3.68386	4.78482	2.30139	4.40392	4.2008
H4: K8Un	88.4655	88.1616	88.4549	89.1367	91.4203	88.7969	97.8694	95.82	95.0847
H4: K8Ac	11.5345	11.8384	11.5451	10.8633	8.5797	11.2031	2.1306	4.17999	4.91529
H4: K12Un	94.3476	94.9954	94.8866	94.5247	95.9664	94.0916	98.3733	97.9737	97.6038
H4: K12Ac	5.65244	5.00464	5.11343	5.47531	4.03362	5.90836	1.62667	2.02632	2.39618
H4: K16Un	43.5836	41.0136	41.0838	47.3181	51.9177	50.0907	81.5272	72.8816	73.6807
H4: K16Ac	56.4164	58.9864	58.9162	52.6819	48.0823	49.9093	18.4728	27.1184	26.3193
