# Supplementary material for: Stability of histone post-translational modifications in samples derived from liver tissue and primary hepatic cells
Source: PLoS One. 2018 Sep 7;13(9):e0203351. doi: 10.1371/journal.pone.0203351 (PMC6128477; doi:10.1371/journal.pone.0203351)
Supplement: S5 Table — The second, third and fourth spreadsheets contain significant peptides with adjusted p-values that were identified in the pair-wise analyses indicated in the spreadsheet titles. (XLSX) [file pone.0203351.s005.xlsx]

## Sheet: One-way ANOVA, all samples
	Liver 1	Liver 2	Liver 3	Fresh 1	Fresh 2	Fresh 3	Cultured 1	Cultured 2	Cultured 3	P.Value	adj.P.Val
H3: K56Me1	0.032	0.045	0.018	2.153	2.661	4.202	2.978	2.111	2.536	1.5502e-06	6.76438e-05
H3: K79Ac	0.037	0.035	0.028	0.244	0.363	0.263	0.333	0.272	0.39	2.29301e-06	6.76438e-05
H4: K16Un	43.584	41.014	41.084	47.318	51.918	50.091	81.527	72.882	73.681	6.01946e-06	0.000118383
H3: Q19Me1	0.571	1.001	0	10.685	10.802	10.101	7.891	7.861	8.441	9.22972e-06	0.000136138
H3: R49Me2	0.026	0.037	0.052	0.772	2.633	1.357	1.622	1.453	1.179	2.04075e-05	0.000240809
H3: Q19Un	99.429	98.999	100	89.315	89.198	89.899	92.109	92.139	91.559	3.90503e-05	0.000329139
H3: K23Me1	0.078	0.134	0.061	2.488	2.291	2.144	0.796	1.773	2.234	3.88191e-05	0.000329139
H3: K14Ac	40.873	43.939	41.468	42.467	40.565	49.649	26.837	25.883	26.852	6.53604e-05	0.000482033
H4: K16Ac	56.416	58.986	58.916	52.682	48.082	49.909	18.473	27.118	26.319	0.000120759	0.000791643
H3: K122Ac	0.084	0.047	0.068	0.396	0.311	0.315	0.538	0.324	0.732	0.00016464	0.000971375
H3R2Un: K4Ac	0.148	0.17	0.144	2.204	1.225	1.065	0.884	2.21	2.227	0.000208407	0.00102467
H3R2Un: Q5Me1	4.183	6.346	0	1.187	1.329	1.296	1.242	1.439	1.701	0.000198077	0.00102467
H4: K12Ac	5.652	5.005	5.113	5.475	4.034	5.908	1.627	2.026	2.396	0.000278188	0.00126254
H3: K56Ac	0.001	0.001	0.001	0.059	1.758	2.502	0.503	0.402	0.321	0.000499532	0.00210517
H3.1/3.2: K36Me2	12.237	15.097	13.127	24.794	19.795	24.033	31.013	23.569	25.924	0.000615664	0.00242161
H3: K9Un	45.503	36.684	43.181	37.031	44.72	41.449	23.22	28.312	24.215	0.000866771	0.0030082
H3: K14Un	59.127	56.061	58.532	57.533	59.435	50.351	73.163	74.117	73.148	0.000827654	0.0030082
H3R2Un: K4Me1	9.069	8.961	10.541	2.752	3.716	3.355	2.214	3.448	4.53	0.00101255	0.00314423
H4: K8Un	88.466	88.162	88.455	89.137	91.42	88.797	97.869	95.82	95.085	0.000960941	0.00314423
H4: K8Ac	11.534	11.838	11.545	10.863	8.58	11.203	2.131	4.18	4.915	0.0017183	0.005069
H3: K79Me3	0.028	0.061	0.029	0.602	6.422	9.708	0.484	1.71	0.528	0.00217875	0.00612126
H3: K9Ac	2.116	1.947	2.203	1.048	2.038	2.703	0.641	0.575	0.768	0.00355262	0.00952747
H3: K23Ac	23.077	24.508	26.211	17.681	16.31	19.256	10.759	11.057	16.876	0.0037169	0.00953466
H2A: K36Ac	0.004	0.01	0.008	0.063	0.137	0.282	0.269	0.035	0.063	0.00470478	0.0115659
H3.1/3.2: K36Un	40.016	46.529	40.37	40.393	35.073	37.979	25.038	30.821	31.726	0.00569367	0.0134371
H3: K23Un	76.844	75.358	73.728	79.831	81.398	78.6	88.445	87.17	80.89	0.00693123	0.0157286
H3: K9Me2	20.719	28.226	23.622	34.805	20.394	27.097	50.472	41.543	45.768	0.00750553	0.016401

## Sheet: Liver vs Fresh
	Liver 1	Liver 2	Liver 3	Fresh 1	Fresh 2	Fresh 3	P.Value	adj.P.Val
H3: K56Me1	0.032	0.045	0.018	2.153	2.661	4.202	1.07832e-06	6.3621e-05
H3: K79Ac	0.037	0.035	0.028	0.244	0.363	0.263	2.17056e-06	6.40314e-05
H3: Q19Me1	0.571	1.001	0	10.685	10.802	10.101	5.1071e-06	0.00010044
H3: Q19Un	99.429	98.999	100	89.315	89.198	89.899	1.51241e-05	0.000182528
H3: R49Me2	0.026	0.037	0.052	0.772	2.633	1.357	1.54685e-05	0.000182528
H3: K23Me1	0.078	0.134	0.061	2.488	2.291	2.144	1.96777e-05	0.000193497
H3R2Un: Q5Me1	4.183	6.346	0	1.187	1.329	1.296	0.000110854	0.000934339
H3R2Un: K4Ac	0.148	0.17	0.144	2.204	1.225	1.065	0.000186848	0.001378
H3: K122Ac	0.084	0.047	0.068	0.396	0.311	0.315	0.000266228	0.00174527
H3: K56Ac	0.001	0.001	0.001	0.059	1.758	2.502	0.000298476	0.00176101
H3R2Un: K4Me1	9.069	8.961	10.541	2.752	3.716	3.355	0.00072606	0.0038069
H3: K79Me3	0.028	0.061	0.029	0.602	6.422	9.708	0.000774285	0.0038069
H3.1/3.2: K36Me2	12.237	15.097	13.127	24.794	19.795	24.033	0.00114125	0.00517954
H2A: K36Ac	0.004	0.01	0.008	0.063	0.137	0.282	0.00225614	0.00950801
H4: K16Un	43.584	41.014	41.084	47.318	51.918	50.091	0.00364829	0.0143499

## Sheet: Liver vs Cultured
	Liver 1	Liver 2	Liver 3	Cultured 1	Cultured 2	Cultured 3	P.Value	adj.P.Val
H3: K56Me1	0.032	0.045	0.018	2.978	2.111	2.536	1.31319e-06	4.28015e-05
H3: K79Ac	0.037	0.035	0.028	0.333	0.272	0.39	1.4509e-06	4.28015e-05
H4: K16Un	43.584	41.014	41.084	81.527	72.882	73.681	2.1889e-06	4.30483e-05
H3: Q19Me1	0.571	1.001	0	7.891	7.861	8.441	9.19231e-06	0.000135587
H3: R49Me2	0.026	0.037	0.052	1.622	1.453	1.179	1.54031e-05	0.000181757
H3: K122Ac	0.084	0.047	0.068	0.538	0.324	0.732	7.28972e-05	0.000477881
H3: K14Ac	40.873	43.939	41.468	26.837	25.883	26.852	6.76008e-05	0.000477881
H3: K23Me1	0.078	0.134	0.061	0.796	1.773	2.234	4.95124e-05	0.000477881
H4: K16Ac	56.416	58.986	58.916	18.473	27.118	26.319	5.74048e-05	0.000477881
H3: Q19Un	99.429	98.999	100	92.109	92.139	91.559	9.54086e-05	0.000562911
H3R2Un: K4Ac	0.148	0.17	0.144	0.884	2.21	2.227	0.000130063	0.000697608
H3R2Un: Q5Me1	4.183	6.346	0	1.242	1.439	1.701	0.000187434	0.00085066
H4: K12Ac	5.652	5.005	5.113	1.627	2.026	2.396	0.000184904	0.00085066
H3.1/3.2: K36Me2	12.237	15.097	13.127	31.013	23.569	25.924	0.000252941	0.00106596
H3: K56Ac	0.001	0.001	0.001	0.503	0.402	0.321	0.000460603	0.00169848
H4: K8Un	88.466	88.162	88.455	97.869	95.82	95.085	0.000433267	0.00169848
H3: K9Un	45.503	36.684	43.181	23.22	28.312	24.215	0.000573021	0.00198872
H3R2Un: K4Me1	9.069	8.961	10.541	2.214	3.448	4.53	0.000736248	0.00241326
H4: K8Ac	11.534	11.838	11.545	2.131	4.18	4.915	0.000910435	0.00282714
H3: K14Un	59.127	56.061	58.532	73.163	74.117	73.148	0.000992925	0.00292913
H3: K23Ac	23.077	24.508	26.211	10.759	11.057	16.876	0.00119996	0.0033713
H3: K9Ac	2.116	1.947	2.203	0.641	0.575	0.768	0.00180922	0.00485199
H3.1/3.2: K36Un	40.016	46.529	40.37	25.038	30.821	31.726	0.00214219	0.00549518
H3: K23Un	76.844	75.358	73.728	88.445	87.17	80.89	0.00228276	0.00561178
H3: K9Me2	20.719	28.226	23.622	50.472	41.543	45.768	0.00351106	0.00828611
H2A: K36Ac	0.004	0.01	0.008	0.269	0.035	0.063	0.00544135	0.0123477
H3: K79Me3	0.028	0.061	0.029	0.484	1.71	0.528	0.00636559	0.01391
H3: K18Un	93.676	92.98	92.156	98.371	97.185	95.284	0.0111092	0.0234086
H3: K18Ac	5.114	6.155	6.873	1.049	2.14	4.013	0.0121865	0.0247932
H3R2Un: K4Me2	0.516	0.834	0.603	4.141	1.473	1.488	0.0138066	0.0262771
H3R2Un: K4Un	90.081	89.737	88.497	71.84	81.412	80.145	0.0136067	0.0262771
H4: K12Un	94.348	94.995	94.887	98.373	97.974	97.604	0.0146524	0.0270154
H2A: K9Ac	1.045	1.119	1.083	0.136	0.606	0.477	0.017162	0.0306835
H3.1/3.2: K27Un	3.078	3.456	2.846	8.098	4.379	4.604	0.0187002	0.0324503
H3: K9Me1	29.811	30.169	28.954	23.369	25.932	24.897	0.0255273	0.0430318

## Sheet: Fresh vs Cultured
	Fresh 1	Fresh 2	Fresh 3	Cultured 1	Cultured 2	Cultured 3	P.Value	adj.P.Val
H3: K14Ac	42.467	40.565	49.649	26.837	25.883	26.852	3.74858e-05	0.00110583
H4: K16Un	47.318	51.918	50.091	81.527	72.882	73.681	1.92877e-05	0.00110583
H4: K16Ac	52.682	48.082	49.909	18.473	27.118	26.319	0.000169175	0.00332711
H4: K12Ac	5.475	4.034	5.908	1.627	2.026	2.396	0.000229306	0.00338227
H3: K14Un	57.533	59.435	50.351	73.163	74.117	73.148	0.000411108	0.00485108
H3: K9Un	37.031	44.72	41.449	23.22	28.312	24.215	0.000691586	0.00680059
H4: K8Un	89.137	91.42	88.797	97.869	95.82	95.085	0.00138602	0.0116822
H4: K8Ac	10.863	8.58	11.203	2.131	4.18	4.915	0.00178326	0.0131515
H3: K9Ac	1.048	2.038	2.703	0.641	0.575	0.768	0.00376661	0.0246922
